# Supplementary material for: 4-Isopropyl-N-phenyl­cyclo­hexa-1,3-diene-1-carboxamide
Source: Acta Crystallogr Sect E Struct Rep Online. 2010 Sep 4;66(Pt 10):o2490. doi: 10.1107/S1600536810034859 (PMC2983390; doi:10.1107/S1600536810034859)
Supplement: Supplementary file 1 [file e-66-o2490-sup1.cif]

##############################################################################
###                                                                        ###
###        Electronic paper (Acta Crystallographica Section E)             ###
###                                                                        ###
##############################################################################
#                                                                            #
# This CIF contains the data in a paper accepted for publication in Acta     #
# Crystallographica Section E. It conforms to the requirements of Notes      #
# for Authors for Section E, and has been peer reviewed under the auspices   #
# of the IUCr Commission on Journals.                                        #
#                                                                            #
# Full details of the Crystallographic Information File format               #
# are given in the paper "The Crystallographic Information File (CIF):       #
# a New Standard Archive File for Crystallography" by S. R. Hall, F. H.      #
# Allen and I. D. Brown [Acta Cryst. (1991), A47, 655-685].                  #
#                                                                            #
# The current version of the core CIF dictionary is obtainable from          #
# ftp://ftp.iucr.org/pub/cif_core.dic. The current version number is 2.4.    #
#                                                                            #
# Software is freely available for graphical display of the structure(s) in  #
# this CIF.  For information consult the CIF home page http://www.iucr.org/  #
# cif/home.html                                                              #
#                                                                            #
# This file may be used for bona fide research purposes within the           #
# scientific community so long as proper attribution is given to the journal # 
# article from which it was obtained.                                        #
#                                                                            #
##############################################################################
                                             
data_I
_audit_creation_method     SHELXL-97
_chemical_name_systematic
;
4-Isopropyl-<i>N</i>-phenylcyclohexa-1,3-diene-1-carboxamide
;
_chemical_name_common     ?
_chemical_formula_moiety     'C16 H19 N O'
_chemical_formula_sum     'C16 H19 N O'
_chemical_formula_iupac     'C16 H19 N O'
_chemical_formula_weight     241.32
_chemical_melting_point     ?
_symmetry_cell_setting     triclinic
_symmetry_space_group_name_H-M     'P -1'
_symmetry_space_group_name_Hall     '-P 1'
loop_
    _symmetry_equiv_pos_as_xyz
    'x, y, z'
    '-x, -y, -z'
_cell_length_a     5.2260(10)
_cell_length_b     9.783(2)
_cell_length_c     13.810(3)
_cell_angle_alpha     88.31(3)
_cell_angle_beta     88.01(3)
_cell_angle_gamma     76.13(2)
_cell_volume     684.9(2)
_cell_formula_units_Z     2
_cell_measurement_reflns_used     25
_cell_measurement_theta_min     9
_cell_measurement_theta_max     13
_cell_measurement_temperature     293(2)
_exptl_crystal_description     rod
_exptl_crystal_colour     colourless
_exptl_crystal_size_max     0.30
_exptl_crystal_size_mid     0.20
_exptl_crystal_size_min     0.20
_exptl_crystal_density_diffrn     1.170
_exptl_crystal_density_meas     ?
_exptl_crystal_density_method     'not measured'
_exptl_crystal_F_000     260
_exptl_absorpt_coefficient_mu     0.072
_exptl_absorpt_correction_type     psi-scan
_exptl_absorpt_process_details
;
(North <i>et al.</i>, 1968)
;
_exptl_absorpt_correction_T_min     0.9786
_exptl_absorpt_correction_T_max     0.9857
_exptl_special_details
;
;
_diffrn_ambient_temperature     293(2)
_diffrn_radiation_type     MoK\a
_diffrn_radiation_wavelength     0.71073
_diffrn_radiation_source     'fine-focus sealed tube'
_diffrn_radiation_monochromator     graphite
_diffrn_measurement_device_type     'Enraf--Nonius CAD-4'
_diffrn_measurement_method     \w/2\q
_diffrn_detector_area_resol_mean     ?
_diffrn_reflns_number     2789
_diffrn_reflns_av_R_equivalents     0.0134
_diffrn_reflns_av_sigmaI/netI     0.0242
_diffrn_reflns_theta_min     1.48
_diffrn_reflns_theta_max     25.27
_diffrn_reflns_theta_full     25.27
_diffrn_measured_fraction_theta_max     1.000
_diffrn_measured_fraction_theta_full     1.000
_diffrn_reflns_limit_h_min     0
_diffrn_reflns_limit_h_max     6
_diffrn_reflns_limit_k_min     -11
_diffrn_reflns_limit_k_max     11
_diffrn_reflns_limit_l_min     -16
_diffrn_reflns_limit_l_max     16
_diffrn_standards_number     3
_diffrn_standards_interval_count     200
_diffrn_standards_interval_time     120
_diffrn_standards_decay_%     1
_refine_special_details
;
Refinement of <i>F</i>^2^ against ALL reflections. The weighted <i>R</i>-factor
<i>wR</i> and goodness of fit <i>S</i> are based on <i>F</i>^2^, conventional
<i>R</i>-factors <i>R</i> are based on <i>F</i>, with <i>F</i> set to zero for
negative <i>F</i>^2^. The threshold expression of <i>F</i>^2^ >
\s(<i>F</i>^2^) is used only for calculating <i>R</i>-factors(gt) <i>etc</i>.
and is not relevant to the choice of reflections for refinement.
<i>R</i>-factors based on <i>F</i>^2^ are statistically about twice as large
as those based on <i>F</i>, and <i>R</i>- factors based on ALL data will be
even larger.
;
_reflns_number_total     2491
_reflns_number_gt     1901
_reflns_threshold_expression     I>2sigma(I)
_refine_ls_structure_factor_coef     Fsqd
_refine_ls_matrix_type     full
_refine_ls_R_factor_all     0.0726
_refine_ls_R_factor_gt     0.0561
_refine_ls_wR_factor_gt     0.1605
_refine_ls_wR_factor_ref     0.1754
_refine_ls_goodness_of_fit_ref     1.007
_refine_ls_restrained_S_all     1.007
_refine_ls_number_reflns     2491
_refine_ls_number_parameters     164
_refine_ls_number_restraints     0
_refine_ls_hydrogen_treatment     constr
_refine_ls_weighting_scheme     calc
_refine_ls_weighting_details
         'calc w=1/[\s^2^(Fo^2^)+(0.1000P)^2^+0.1900P] where P=(Fo^2^+2Fc^2^)/3'
_atom_sites_solution_hydrogens     geom
_atom_sites_solution_primary     direct
_atom_sites_solution_secondary     difmap
_refine_ls_shift/su_max     0.000
_refine_ls_shift/su_mean     0.000
_refine_diff_density_max     0.236
_refine_diff_density_min     -0.219
_refine_ls_extinction_method     'SHELXL97 (Sheldrick, 2008)'
_refine_ls_extinction_coef     0.086(14)
_refine_ls_extinction_expression
                                  'Fc^*^=kFc[1+0.001xFc^2^\l^3^/sin(2\q)]^-1/4^'
loop_
    _atom_type_symbol
    _atom_type_description
    _atom_type_scat_dispersion_real
    _atom_type_scat_dispersion_imag
    _atom_type_scat_source
    'C' 'C' 0.0033 0.0016
                         'International Tables Vol C Tables 4.2.6.8 and 6.1.1.4'
    'H' 'H' 0.0000 0.0000
                         'International Tables Vol C Tables 4.2.6.8 and 6.1.1.4'
    'N' 'N' 0.0061 0.0033
                         'International Tables Vol C Tables 4.2.6.8 and 6.1.1.4'
    'O' 'O' 0.0106 0.0060
                         'International Tables Vol C Tables 4.2.6.8 and 6.1.1.4'
_computing_data_collection     'CAD-4 EXPRESS (Enraf--Nonius, 1994)'
_computing_cell_refinement     'CAD-4 EXPRESS (Enraf--Nonius, 1994)'
_computing_data_reduction     'XCAD4 (Harms & Wocadlo, 1995)'
_computing_structure_solution     'SHELXS97 (Sheldrick, 2008)'
_computing_structure_refinement     'SHELXL97 (Sheldrick, 2008)'
_computing_molecular_graphics     'SHELXTL (Sheldrick, 2008)'
_computing_publication_material     'SHELXL97 (Sheldrick, 2008)'
loop_
    _atom_site_type_symbol
    _atom_site_label
    _atom_site_fract_x
    _atom_site_fract_y
    _atom_site_fract_z
    _atom_site_U_iso_or_equiv
    _atom_site_adp_type
    _atom_site_calc_flag
    _atom_site_refinement_flags
    _atom_site_occupancy
    _atom_site_disorder_assembly
    _atom_site_disorder_group
    N N 0.2449(3) 0.16425(18) 0.09778(11) 0.0458(4) Uani d . 1 . .
    H H0A 0.3953 0.1648 0.0706 0.055 Uiso calc R 1 . .
    O O -0.1955(3) 0.2062(2) 0.07382(11) 0.0737(6) Uani d . 1 . .
    C C1 0.3023(9) 0.3380(4) -0.4181(2) 0.1092(13) Uani d . 1 . .
    H H1A 0.2422 0.2525 -0.4160 0.164 Uiso calc R 1 . .
    H H1B 0.4855 0.3171 -0.4026 0.164 Uiso calc R 1 . .
    H H1C 0.2796 0.3800 -0.4818 0.164 Uiso calc R 1 . .
    C C2 0.2353(6) 0.5737(3) -0.3466(2) 0.0852(9) Uani d . 1 . .
    H H2A 0.2377 0.6100 -0.4119 0.128 Uiso calc R 1 . .
    H H2B 0.4093 0.5560 -0.3213 0.128 Uiso calc R 1 . .
    H H2C 0.1162 0.6414 -0.3072 0.128 Uiso calc R 1 . .
    C C3 0.1450(5) 0.4384(3) -0.34559(17) 0.0661(7) Uani d . 1 . .
    H H3A -0.0370 0.4629 -0.3675 0.079 Uiso calc R 1 . .
    C C4 0.1360(4) 0.3777(2) -0.24416(15) 0.0524(6) Uani d . 1 . .
    C C5 0.2943(5) 0.2582(2) -0.21217(15) 0.0574(6) Uani d . 1 . .
    H H5A 0.4178 0.2047 -0.2547 0.069 Uiso calc R 1 . .
    C C6 0.2776(4) 0.2095(2) -0.11182(15) 0.0524(5) Uani d . 1 . .
    H H6A 0.4138 0.1391 -0.0872 0.063 Uiso calc R 1 . .
    C C7 0.0686(4) 0.2651(2) -0.05479(14) 0.0459(5) Uani d . 1 . .
    C C8 -0.1475(5) 0.3782(3) -0.09523(18) 0.0720(8) Uani d . 1 . .
    H H8A -0.2305 0.4400 -0.0436 0.086 Uiso calc R 1 . .
    H H8B -0.2800 0.3359 -0.1211 0.086 Uiso calc R 1 . .
    C C9 -0.0495(6) 0.4630(3) -0.17347(19) 0.0803(9) Uani d . 1 . .
    H H9A -0.1993 0.5186 -0.2078 0.096 Uiso calc R 1 . .
    H H9B 0.0375 0.5277 -0.1439 0.096 Uiso calc R 1 . .
    C C10 0.0261(4) 0.2093(2) 0.04320(14) 0.0479(5) Uani d . 1 . .
    C C11 0.2431(3) 0.1169(2) 0.19526(13) 0.0421(5) Uani d . 1 . .
    C C12 0.4082(4) 0.1589(2) 0.25855(15) 0.0504(5) Uani d . 1 . .
    H H12A 0.5193 0.2149 0.2360 0.061 Uiso calc R 1 . .
    C C13 0.4081(5) 0.1179(3) 0.35443(16) 0.0610(6) Uani d . 1 . .
    H H13A 0.5183 0.1471 0.3966 0.073 Uiso calc R 1 . .
    C C14 0.2471(5) 0.0344(3) 0.38850(17) 0.0670(7) Uani d . 1 . .
    H H14A 0.2448 0.0082 0.4538 0.080 Uiso calc R 1 . .
    C C15 0.0880(5) -0.0104(3) 0.32473(19) 0.0678(7) Uani d . 1 . .
    H H15A -0.0184 -0.0691 0.3471 0.081 Uiso calc R 1 . .
    C C16 0.0850(4) 0.0304(2) 0.22861(16) 0.0552(6) Uani d . 1 . .
    H H16A -0.0233 -0.0001 0.1863 0.066 Uiso calc R 1 . .
loop_
    _atom_site_aniso_label
    _atom_site_aniso_U_11
    _atom_site_aniso_U_22
    _atom_site_aniso_U_33
    _atom_site_aniso_U_12
    _atom_site_aniso_U_13
    _atom_site_aniso_U_23
    N 0.0335(8) 0.0635(11) 0.0401(9) -0.0120(7) -0.0014(7) 0.0048(7)
    O 0.0374(8) 0.1279(16) 0.0576(10) -0.0258(9) -0.0067(7) 0.0244(10)
    C1 0.194(4) 0.089(2) 0.0460(15) -0.040(2) 0.0213(19) 0.0009(14)
    C2 0.098(2) 0.0749(18) 0.086(2) -0.0294(16) 0.0137(16) 0.0103(15)
    C3 0.0751(16) 0.0754(16) 0.0517(13) -0.0268(13) -0.0054(11) 0.0128(12)
    C4 0.0595(13) 0.0566(13) 0.0453(12) -0.0216(11) -0.0079(9) 0.0018(9)
    C5 0.0653(14) 0.0595(13) 0.0444(12) -0.0104(11) 0.0073(10) -0.0029(10)
    C6 0.0548(12) 0.0554(12) 0.0449(11) -0.0095(10) -0.0012(9) 0.0025(9)
    C7 0.0401(10) 0.0592(12) 0.0409(11) -0.0160(9) -0.0077(8) 0.0010(9)
    C8 0.0486(13) 0.101(2) 0.0571(14) -0.0021(13) -0.0023(10) 0.0125(13)
    C9 0.0794(18) 0.0831(19) 0.0611(15) 0.0122(15) 0.0004(13) 0.0152(13)
    C10 0.0378(11) 0.0647(13) 0.0420(11) -0.0137(9) -0.0035(8) 0.0012(9)
    C11 0.0331(9) 0.0500(11) 0.0400(10) -0.0036(8) -0.0006(7) 0.0009(8)
    C12 0.0420(11) 0.0614(13) 0.0483(12) -0.0132(9) -0.0048(9) 0.0024(10)
    C13 0.0540(13) 0.0807(16) 0.0450(12) -0.0084(12) -0.0103(10) -0.0001(11)
    C14 0.0555(14) 0.0907(18) 0.0456(12) -0.0021(13) 0.0013(10) 0.0171(12)
    C15 0.0517(13) 0.0821(17) 0.0687(16) -0.0180(12) 0.0009(11) 0.0259(13)
    C16 0.0451(11) 0.0649(14) 0.0581(13) -0.0180(10) -0.0079(9) 0.0090(11)
_geom_special_details
;
All e.s.d.'s (except the e.s.d. in the dihedral angle between two l.s. planes)
are estimated using the full covariance matrix. The cell e.s.d.'s are taken
into account individually in the estimation of e.s.d.'s in distances, angles
and torsion angles; correlations between e.s.d.'s in cell parameters are only
used when they are defined by crystal symmetry. An approximate (isotropic)
treatment of cell e.s.d.'s is used for estimating e.s.d.'s involving l.s.
planes.
;
loop_
    _geom_bond_atom_site_label_1
    _geom_bond_atom_site_label_2
    _geom_bond_site_symmetry_2
    _geom_bond_distance
    _geom_bond_publ_flag
    N C10 . 1.367(2) ?
    N C11 . 1.411(2) ?
    N H0A . 0.8600 ?
    O C10 . 1.226(2) ?
    C1 C3 . 1.502(4) ?
    C1 H1A . 0.9600 ?
    C1 H1B . 0.9600 ?
    C1 H1C . 0.9600 ?
    C2 C3 . 1.507(4) ?
    C2 H2A . 0.9600 ?
    C2 H2B . 0.9600 ?
    C2 H2C . 0.9600 ?
    C3 C4 . 1.509(3) ?
    C3 H3A . 0.9800 ?
    C4 C5 . 1.333(3) ?
    C4 C9 . 1.478(4) ?
    C5 C6 . 1.458(3) ?
    C5 H5A . 0.9300 ?
    C6 C7 . 1.338(3) ?
    C6 H6A . 0.9300 ?
    C7 C10 . 1.474(3) ?
    C7 C8 . 1.490(3) ?
    C8 C9 . 1.494(4) ?
    C8 H8A . 0.9700 ?
    C8 H8B . 0.9700 ?
    C9 H9A . 0.9700 ?
    C9 H9B . 0.9700 ?
    C11 C16 . 1.377(3) ?
    C11 C12 . 1.386(3) ?
    C12 C13 . 1.372(3) ?
    C12 H12A . 0.9300 ?
    C13 C14 . 1.370(4) ?
    C13 H13A . 0.9300 ?
    C14 C15 . 1.381(4) ?
    C14 H14A . 0.9300 ?
    C15 C16 . 1.374(3) ?
    C15 H15A . 0.9300 ?
    C16 H16A . 0.9300 ?
loop_
    _geom_angle_atom_site_label_1
    _geom_angle_atom_site_label_2
    _geom_angle_atom_site_label_3
    _geom_angle_site_symmetry_1
    _geom_angle_site_symmetry_3
    _geom_angle
    _geom_angle_publ_flag
    C10 N C11 . . 125.04(16) ?
    C10 N H0A . . 117.5 ?
    C11 N H0A . . 117.5 ?
    C3 C1 H1A . . 109.5 ?
    C3 C1 H1B . . 109.5 ?
    H1A C1 H1B . . 109.5 ?
    C3 C1 H1C . . 109.5 ?
    H1A C1 H1C . . 109.5 ?
    H1B C1 H1C . . 109.5 ?
    C3 C2 H2A . . 109.5 ?
    C3 C2 H2B . . 109.5 ?
    H2A C2 H2B . . 109.5 ?
    C3 C2 H2C . . 109.5 ?
    H2A C2 H2C . . 109.5 ?
    H2B C2 H2C . . 109.5 ?
    C1 C3 C2 . . 110.9(2) ?
    C1 C3 C4 . . 114.6(2) ?
    C2 C3 C4 . . 111.5(2) ?
    C1 C3 H3A . . 106.5 ?
    C2 C3 H3A . . 106.5 ?
    C4 C3 H3A . . 106.5 ?
    C5 C4 C9 . . 117.8(2) ?
    C5 C4 C3 . . 125.0(2) ?
    C9 C4 C3 . . 117.1(2) ?
    C4 C5 C6 . . 121.3(2) ?
    C4 C5 H5A . . 119.3 ?
    C6 C5 H5A . . 119.3 ?
    C7 C6 C5 . . 120.8(2) ?
    C7 C6 H6A . . 119.6 ?
    C5 C6 H6A . . 119.6 ?
    C6 C7 C10 . . 123.12(19) ?
    C6 C7 C8 . . 118.97(19) ?
    C10 C7 C8 . . 117.54(18) ?
    C7 C8 C9 . . 112.09(19) ?
    C7 C8 H8A . . 109.2 ?
    C9 C8 H8A . . 109.2 ?
    C7 C8 H8B . . 109.2 ?
    C9 C8 H8B . . 109.2 ?
    H8A C8 H8B . . 107.9 ?
    C4 C9 C8 . . 114.0(2) ?
    C4 C9 H9A . . 108.7 ?
    C8 C9 H9A . . 108.7 ?
    C4 C9 H9B . . 108.7 ?
    C8 C9 H9B . . 108.7 ?
    H9A C9 H9B . . 107.6 ?
    O C10 N . . 122.39(18) ?
    O C10 C7 . . 121.11(18) ?
    N C10 C7 . . 116.49(16) ?
    C16 C11 C12 . . 119.56(18) ?
    C16 C11 N . . 122.18(18) ?
    C12 C11 N . . 118.26(17) ?
    C13 C12 C11 . . 120.2(2) ?
    C13 C12 H12A . . 119.9 ?
    C11 C12 H12A . . 119.9 ?
    C14 C13 C12 . . 120.5(2) ?
    C14 C13 H13A . . 119.7 ?
    C12 C13 H13A . . 119.7 ?
    C13 C14 C15 . . 119.2(2) ?
    C13 C14 H14A . . 120.4 ?
    C15 C14 H14A . . 120.4 ?
    C16 C15 C14 . . 120.9(2) ?
    C16 C15 H15A . . 119.6 ?
    C14 C15 H15A . . 119.6 ?
    C15 C16 C11 . . 119.6(2) ?
    C15 C16 H16A . . 120.2 ?
    C11 C16 H16A . . 120.2 ?
loop_
    _geom_torsion_atom_site_label_1
    _geom_torsion_atom_site_label_2
    _geom_torsion_atom_site_label_3
    _geom_torsion_atom_site_label_4
    _geom_torsion_site_symmetry_1
    _geom_torsion_site_symmetry_2
    _geom_torsion_site_symmetry_3
    _geom_torsion_site_symmetry_4
    _geom_torsion
    _geom_torsion_publ_flag
    C1 C3 C4 C5 . . . . 14.4(4) ?
    C2 C3 C4 C5 . . . . -112.5(3) ?
    C1 C3 C4 C9 . . . . -170.4(3) ?
    C2 C3 C4 C9 . . . . 62.7(3) ?
    C9 C4 C5 C6 . . . . 2.7(3) ?
    C3 C4 C5 C6 . . . . 177.9(2) ?
    C4 C5 C6 C7 . . . . 14.9(3) ?
    C5 C6 C7 C10 . . . . 172.7(2) ?
    C5 C6 C7 C8 . . . . -0.2(3) ?
    C6 C7 C8 C9 . . . . -29.0(3) ?
    C10 C7 C8 C9 . . . . 157.8(2) ?
    C5 C4 C9 C8 . . . . -32.6(3) ?
    C3 C4 C9 C8 . . . . 151.8(2) ?
    C7 C8 C9 C4 . . . . 44.7(3) ?
    C11 N C10 O . . . . -3.5(3) ?
    C11 N C10 C7 . . . . 175.31(18) ?
    C6 C7 C10 O . . . . -142.6(2) ?
    C8 C7 C10 O . . . . 30.4(3) ?
    C6 C7 C10 N . . . . 38.6(3) ?
    C8 C7 C10 N . . . . -148.4(2) ?
    C10 N C11 C16 . . . . 41.7(3) ?
    C10 N C11 C12 . . . . -138.7(2) ?
    C16 C11 C12 C13 . . . . -1.9(3) ?
    N C11 C12 C13 . . . . 178.47(19) ?
    C11 C12 C13 C14 . . . . 0.5(3) ?
    C12 C13 C14 C15 . . . . 1.2(4) ?
    C13 C14 C15 C16 . . . . -1.6(4) ?
    C14 C15 C16 C11 . . . . 0.2(4) ?
    C12 C11 C16 C15 . . . . 1.5(3) ?
    N C11 C16 C15 . . . . -178.9(2) ?
loop_
    _geom_hbond_atom_site_label_D
    _geom_hbond_atom_site_label_H
    _geom_hbond_atom_site_label_A
    _geom_hbond_site_symmetry_A
    _geom_hbond_distance_DH
    _geom_hbond_distance_HA
    _geom_hbond_distance_DA
    _geom_hbond_angle_DHA
    _geom_hbond_publ_flag
    N H0A O 1_655 0.86 2.27 3.054(2) 151 yes
data_global
_journal_date_recd_electronic     2010-08-24
_journal_date_accepted     2010-08-30
_journal_name_full     'Acta Crystallographica, Section E'
_journal_year     2010
_journal_volume     66
_journal_issue     10
_journal_page_first     o2490
_journal_page_last     o2490
_journal_paper_category     QO
_journal_coeditor_code     DS2053
_publ_contact_author_name     'Professor Shi-bin Shang'
_publ_contact_author_address
;
Institute of Chemical Industry of Forest Products
Chinese Academy of Forestry
Nanjing, 210042,
People's Republic of China
;
_publ_contact_author_email     shangsb@hotmail.com
_publ_contact_author_fax     '+86-25-85482499'
_publ_contact_author_phone     '+86-25-85482499'
_publ_section_title
;
4-Isopropyl-<i>N</i>-phenylcyclohexa-1,3-diene-1-carboxamide
;
loop_
    _publ_author_name
    _publ_author_address
    'Yan-qing Gao'
;
Institute of Chemical Industry of Forest Products
Chinese Academy of Forestry
Nanjing 210042,
People's Republic of China
;
    'Shi-bin Shang'
;
Institute of Chemical Industry of Forest Products
Chinese Academy of Forestry
Nanjing 210042,
People's Republic of China
;
    'Jian Li'
;
Institute of Chemical Industry of Forest Products
Chinese Academy of Forestry
Nanjing 210042,
People's Republic of China
;
    'Xu Xu'
;
Institute of Chemical Industry of Forest Products
Chinese Academy of Forestry
Nanjing 210042,
People's Republic of China
;
    'Xiao-ping Rao'
;
Institute of Chemical Industry of Forest Products
Chinese Academy of Forestry
Nanjing 210042,
People's Republic of China
;
