# Supplementary material for: 4-Isopropyl-N-phenyl­cyclo­hexa-1,3-diene-1-carboxamide
Source: Acta Crystallogr Sect E Struct Rep Online. 2010 Sep 4;66(Pt 10):o2490. doi: 10.1107/S1600536810034859 (PMC2983390; doi:10.1107/S1600536810034859)
Supplement: Supplementary file 2 [file e-66-o2490-Isup2.hkl]

# 
# h,k,l, Fc-squared, Fo-squared, sigma(Fo-squared) and status flag 
# 
data_I
_shelx_title ' X in P-1' 
_shelx_refln_list_code          4 
_shelx_F_calc_maximum      104.48 
_exptl_crystal_F_000       260.00 
_reflns_d_resolution_high  0.8324 
 
loop_ 
 _symmetry_equiv_pos_as_xyz 
 'x, y, z' 
 '-x, -y, -z' 
 
_cell_length_a     5.2260 
_cell_length_b     9.7830 
_cell_length_c    13.8100 
_cell_angle_alpha  88.310 
_cell_angle_beta   88.010 
_cell_angle_gamma  76.130 
 
_shelx_F_squared_multiplier     1.000 
 
loop_ 
 _refln_index_h 
 _refln_index_k 
 _refln_index_l 
 _refln_F_squared_calc 
 _refln_F_squared_meas 
 _refln_F_squared_sigma 
 _refln_observed_status 
   1   0   0     1920.18     2032.48     18.53 o 
   2   0   0      582.63      666.05      3.41 o 
   3   0   0       16.53       17.64      0.80 o 
   4   0   0       20.70       17.30      1.03 o 
   5   0   0        1.97        1.37      0.80 o 
   6   0   0       30.25       29.91      1.77 o 
  -5   1   0       56.39       63.80      2.00 o 
  -4   1   0      121.03      137.37      2.52 o 
  -3   1   0       46.00       50.80      1.31 o 
  -2   1   0      205.61      225.38      2.08 o 
  -1   1   0      705.32      726.14     11.68 o 
   0   1   0      157.68      151.78      4.00 o 
   1   1   0     3635.55     4033.36     27.82 o 
   2   1   0      242.41      242.04      2.02 o 
   3   1   0        2.12        2.51      0.40 o 
   4   1   0       10.35       12.21      0.91 o 
   5   1   0       38.99       35.69      1.60 o 
   6   1   0       25.07       23.46      1.60 o 
  -5   2   0       11.93       13.30      1.20 o 
  -4   2   0       23.33       26.31      1.31 o 
  -3   2   0       30.98       34.26      1.14 o 
  -2   2   0        1.38        2.17      0.34 o 
  -1   2   0     2175.46     2040.74     23.33 o 
   0   2   0       46.70       58.39      0.83 o 
   1   2   0       63.28       63.44      0.86 o 
   2   2   0      524.08      562.30      3.11 o 
   3   2   0        3.95        3.94      0.46 o 
   4   2   0       22.68       19.29      1.03 o 
   5   2   0      115.80      115.96      2.63 o 
   6   2   0        6.42        5.08      1.20 o 
  -5   3   0       33.21       34.19      1.71 o 
  -4   3   0      154.98      148.78      2.81 o 
  -3   3   0       12.60       15.24      0.86 o 
  -2   3   0        8.96       10.56      0.63 o 
  -1   3   0      180.36      191.74      1.90 o 
   0   3   0      261.06      221.37      1.23 o 
   1   3   0      223.61      231.09      1.79 o 
   2   3   0        3.64        4.11      0.40 o 
   3   3   0        1.36        0.68      0.34 o 
   4   3   0        4.78        5.53      0.63 o 
   5   3   0       33.71       34.20      1.48 o 
   6   3   0        0.27        1.14      0.86 o 
  -5   4   0        8.41        5.99      1.20 o 
  -4   4   0        6.39        5.53      0.91 o 
  -3   4   0       27.45       22.09      1.14 o 
  -2   4   0      120.94      120.13      2.01 o 
  -1   4   0      439.27      391.07      3.08 o 
   0   4   0        5.58        4.97      0.28 o 
   1   4   0      208.89      190.83      1.90 o 
   2   4   0        9.72       16.89      0.68 o 
   3   4   0      117.88      110.78      1.89 o 
   4   4   0       11.83       12.73      0.86 o 
   5   4   0       20.92       19.52      1.26 o 
   6   4   0        1.45        1.65      0.97 o 
  -4   5   0        8.16        9.19      1.03 o 
  -3   5   0        6.62        5.59      0.74 o 
  -2   5   0        2.88        2.28      0.57 o 
  -1   5   0       42.59       45.59      1.20 o 
   0   5   0      462.45      495.83      2.49 o 
   1   5   0      320.57      315.10      2.72 o 
   2   5   0      231.15      233.55      2.53 o 
   3   5   0       67.67       71.86      1.60 o 
   4   5   0       38.32       35.52      1.37 o 
   5   5   0        2.35        2.85      0.74 o 
   6   5   0        3.90        2.40      0.91 o 
  -4   6   0       11.14       12.38      1.26 o 
  -3   6   0        0.03        0.74      0.68 o 
  -2   6   0        6.18        5.71      0.68 o 
  -1   6   0       10.41        9.76      0.74 o 
   0   6   0        9.54        5.08      0.38 o 
   1   6   0        1.31        0.80      0.46 o 
   2   6   0        0.01        0.17      0.40 o 
   3   6   0        0.04        2.45      0.57 o 
   4   6   0       41.44       42.03      1.54 o 
   5   6   0        0.00        0.80      0.63 o 
   6   6   0        0.58        1.83      0.86 o 
  -4   7   0        2.41        3.88      0.91 o 
  -3   7   0        1.95        3.08      0.86 o 
  -2   7   0        0.42        0.34      0.63 o 
  -1   7   0        1.71        0.17      0.57 o 
   0   7   0       15.28       12.21      0.61 o 
   1   7   0        3.29        1.60      0.51 o 
   2   7   0        1.20        0.68      0.51 o 
   3   7   0        0.65        0.68      0.57 o 
   4   7   0        0.04       -0.40      0.57 o 
   5   7   0        1.33        2.40      0.74 o 
  -3   8   0        0.75        0.57      0.86 o 
  -2   8   0        1.10        2.57      0.63 o 
  -1   8   0        6.32        4.62      0.80 o 
   0   8   0        9.47       10.88      0.61 o 
   1   8   0        1.56        1.48      0.51 o 
   2   8   0        0.32        1.31      0.51 o 
   3   8   0        7.05        5.14      0.80 o 
   4   8   0        3.32        3.48      0.63 o 
   5   8   0        9.26        9.36      1.08 o 
  -2   9   0        0.23        0.46      0.74 o 
  -1   9   0       11.90       11.64      1.08 o 
   0   9   0        3.23        3.60      0.68 o 
   1   9   0       13.09       13.41      1.03 o 
   2   9   0        1.93        2.80      0.57 o 
   3   9   0        1.12        1.08      0.74 o 
   4   9   0        4.10        4.28      0.80 o 
   5   9   0        0.11        1.43      0.86 o 
  -1  10   0        0.67       -0.29      0.80 o 
   0  10   0        1.54        1.35      0.54 o 
   1  10   0        0.36        1.48      0.57 o 
   2  10   0        0.83        0.17      0.68 o 
   3  10   0        0.01       -0.68      0.74 o 
   4  10   0        0.30       -0.74      0.74 o 
   0  11   0        0.90        0.85      0.50 o 
   1  11   0        0.77        1.54      0.68 o 
   2  11   0        0.08       -0.57      0.80 o 
   3  11   0        0.07       -0.40      0.74 o 
  -3 -11   1        0.09       -0.23      0.86 o 
  -2 -11   1        0.53        0.17      0.86 o 
  -1 -11   1        0.00        1.20      0.68 o 
   0 -11   1        0.74       -0.60      0.74 o 
  -4 -10   1        2.22        3.08      0.91 o 
  -3 -10   1        0.20        0.86      0.57 o 
  -2 -10   1        0.40        1.20      0.57 o 
  -1 -10   1        8.45        9.53      1.08 o 
   0 -10   1       15.25       16.30      0.88 o 
   1 -10   1        1.06        0.68      0.74 o 
  -5  -9   1        1.84        0.97      0.91 o 
  -4  -9   1        6.70        5.59      0.91 o 
  -3  -9   1        0.80        1.03      0.68 o 
  -2  -9   1        2.73        1.88      0.63 o 
  -1  -9   1        2.09        2.57      0.63 o 
   0  -9   1        6.99        8.19      0.61 o 
   1  -9   1        3.55        1.94      0.80 o 
   2  -9   1        0.50        1.03      0.74 o 
  -5  -8   1        0.38        0.46      0.80 o 
  -4  -8   1        2.77        1.03      0.68 o 
  -3  -8   1        2.05        0.29      0.57 o 
  -2  -8   1        4.91        6.22      0.68 o 
  -1  -8   1        0.21        0.23      0.46 o 
   0  -8   1       27.04       26.82      0.87 o 
   1  -8   1        0.29        0.51      0.57 o 
   2  -8   1        0.05       -0.34      0.63 o 
   3  -8   1        1.27        1.03      0.74 o 
  -5  -7   1        1.55        2.40      0.80 o 
  -4  -7   1        1.91        1.20      0.74 o 
  -3  -7   1        3.43        2.68      0.63 o 
  -2  -7   1        0.08        0.40      0.40 o 
  -1  -7   1       21.84       23.18      1.03 o 
   0  -7   1        1.43        1.19      0.30 o 
   1  -7   1       31.99       32.15      1.31 o 
   2  -7   1        0.97        1.43      0.63 o 
   3  -7   1        0.29       -0.23      0.63 o 
  -5  -6   1        7.30       10.27      1.03 o 
  -4  -6   1        0.21        0.57      0.57 o 
  -3  -6   1        8.94       12.72      0.80 o 
  -2  -6   1       39.49       39.99      1.20 o 
  -1  -6   1      375.54      383.24      3.41 o 
   0  -6   1        9.00       11.16      0.48 o 
   1  -6   1       54.52       57.89      1.49 o 
   2  -6   1        2.33        2.11      0.57 o 
   3  -6   1        3.37        3.54      0.80 o 
   4  -6   1        3.22        3.19      0.97 o 
  -6  -5   1       10.57        8.96      1.31 o 
  -5  -5   1        6.65        4.79      0.86 o 
  -4  -5   1        3.50        1.26      0.57 o 
  -3  -5   1       12.84       15.81      0.86 o 
  -2  -5   1        0.03        0.29      0.40 o 
  -1  -5   1        8.76        9.13      0.57 o 
   0  -5   1        0.60        1.44      0.40 o 
   1  -5   1       54.45       52.24      1.31 o 
   2  -5   1        7.45        7.13      0.63 o 
   3  -5   1        3.77        3.77      0.74 o 
   4  -5   1        0.97        1.14      0.74 o 
  -6  -4   1        0.29       -0.40      0.91 o 
  -5  -4   1        0.67        0.97      0.68 o 
  -4  -4   1       23.12       24.15      1.14 o 
  -3  -4   1       28.49       34.09      1.08 o 
  -2  -4   1      260.51      296.28      2.65 o 
  -1  -4   1      140.32      127.44      1.55 o 
   0  -4   1       26.60       35.96      0.61 o 
   1  -4   1       89.48       89.05      1.49 o 
   2  -4   1       10.25       10.44      0.63 o 
   3  -4   1       12.09       10.50      0.80 o 
   4  -4   1       19.35       21.06      1.20 o 
   5  -4   1        4.70        4.91      0.97 o 
  -6  -3   1       16.12       14.21      1.37 o 
  -5  -3   1        9.12        8.10      0.97 o 
  -4  -3   1       37.85       42.20      1.37 o 
  -3  -3   1      186.00      211.82      2.47 o 
  -2  -3   1      307.65      338.42      2.61 o 
  -1  -3   1      323.61      331.65      2.21 o 
   0  -3   1      308.46      319.55      1.52 o 
   1  -3   1      488.68      511.02      3.10 o 
   2  -3   1      103.64      101.44      1.66 o 
   3  -3   1        2.60        4.28      0.63 o 
   4  -3   1       56.31       49.99      1.83 o 
   5  -3   1        1.41        0.23      0.86 o 
  -6  -2   1        0.43        1.08      0.91 o 
  -5  -2   1        8.10       10.95      0.91 o 
  -4  -2   1       11.60       12.55      0.86 o 
  -3  -2   1        0.23        0.06      0.34 o 
  -2  -2   1      124.53      133.92      1.55 o 
  -1  -2   1       32.50       27.06      0.57 o 
   0  -2   1      104.24       82.23      0.61 o 
   1  -2   1      370.27      349.83      2.22 o 
   2  -2   1        0.81        0.17      0.23 o 
   3  -2   1       58.64       52.01      1.37 o 
   4  -2   1       80.66       71.35      2.00 o 
   5  -2   1        0.01        1.65      0.74 o 
  -6  -1   1        6.50        8.33      1.20 o 
  -5  -1   1       14.46       14.04      1.08 o 
  -4  -1   1        7.74        8.44      0.80 o 
  -3  -1   1        0.01        0.29      0.34 o 
  -2  -1   1        1.09        0.29      0.23 o 
  -1  -1   1      747.88      744.89     11.08 o 
   0  -1   1       22.28       20.39      0.24 o 
   1  -1   1     2997.69     3049.16     26.21 o 
   2  -1   1      208.77      200.38      2.02 o 
   3  -1   1       29.80       31.07      1.03 o 
   4  -1   1      197.47      190.08      2.87 o 
   5  -1   1       70.39       72.11      2.23 o 
  -6   0   1        4.09        6.85      1.08 o 
  -5   0   1       47.35       49.57      1.83 o 
  -4   0   1       32.51       30.83      1.20 o 
  -3   0   1       90.79       95.19      1.66 o 
  -2   0   1       10.65       16.90      0.57 o 
  -1   0   1      900.96      882.83     12.11 o 
   0   0   1      895.52      854.06     12.00 o 
   1   0   1      972.52      815.81     11.65 o 
   2   0   1        0.86        5.19      0.34 o 
   3   0   1       91.40       93.02      1.66 o 
   4   0   1       19.95       22.20      1.14 o 
   5   0   1       19.08       21.00      1.37 o 
   6   0   1        3.04        4.79      0.91 o 
  -5   1   1       12.40       11.64      1.08 o 
  -4   1   1       46.97       43.47      1.49 o 
  -3   1   1       16.75       17.98      0.80 o 
  -2   1   1       18.54       13.70      0.57 o 
  -1   1   1     2171.57     2297.53     22.32 o 
   0   1   1        8.56       15.63      0.20 o 
   1   1   1     1005.71      891.85     12.23 o 
   2   1   1      270.62      248.24      2.09 o 
   3   1   1        1.57        0.17      0.34 o 
   4   1   1       86.62       85.16      1.94 o 
   5   1   1      195.15      214.52      3.38 o 
   6   1   1        7.34        9.24      1.26 o 
  -5   2   1        0.27        2.51      0.74 o 
  -4   2   1       23.88       29.11      1.37 o 
  -3   2   1       14.95       12.96      0.80 o 
  -2   2   1      515.67      569.88      3.62 o 
  -1   2   1      273.69      269.48      1.97 o 
   0   2   1    10915.14    12090.38     91.94 o 
   1   2   1     3811.43     3367.53     28.61 o 
   2   2   1        7.98        6.85      0.40 o 
   3   2   1       57.65       59.69      1.31 o 
   4   2   1      138.77      153.11      2.52 o 
   5   2   1       54.51       52.32      1.88 o 
   6   2   1       24.59       23.34      1.60 o 
  -5   3   1        7.63        6.85      1.08 o 
  -4   3   1      123.31      135.04      2.75 o 
  -3   3   1      148.78      146.93      2.41 o 
  -2   3   1      639.82      659.89      4.27 o 
  -1   3   1        1.62        5.25      0.40 o 
   0   3   1     2075.17     1849.74     15.74 o 
   1   3   1      559.86      499.90      2.72 o 
   2   3   1      311.11      298.98      2.43 o 
   3   3   1        5.51        3.59      0.46 o 
   4   3   1      130.34      119.34      2.23 o 
   5   3   1        5.05        7.59      0.91 o 
   6   3   1       28.61       23.69      1.66 o 
  -5   4   1        1.56        0.74      0.91 o 
  -4   4   1        2.69        3.08      0.86 o 
  -3   4   1      162.93      162.18      2.69 o 
  -2   4   1      393.84      371.50      3.41 o 
  -1   4   1      376.85      342.50      2.90 o 
   0   4   1      137.63      152.97      1.22 o 
   1   4   1       82.85       73.16      1.20 o 
   2   4   1      473.32      435.07      3.14 o 
   3   4   1       66.44       60.72      1.43 o 
   4   4   1        3.49        2.91      0.63 o 
   5   4   1      100.15       92.46      2.40 o 
   6   4   1        0.29        1.26      0.86 o 
  -4   5   1       21.27       20.09      1.37 o 
  -3   5   1       91.01       92.63      2.23 o 
  -2   5   1        0.14        0.34      0.46 o 
  -1   5   1       75.25       68.19      1.49 o 
   0   5   1      314.37      298.40      1.96 o 
   1   5   1       16.67       12.16      0.63 o 
   2   5   1        1.96        3.02      0.40 o 
   3   5   1       58.72       62.24      1.54 o 
   4   5   1       27.68       24.89      1.20 o 
   5   5   1       15.33       15.69      1.20 o 
   6   5   1        0.23        0.34      0.68 o 
  -4   6   1        7.77        7.13      1.14 o 
  -3   6   1        1.06        1.54      0.68 o 
  -2   6   1       43.97       42.32      1.48 o 
  -1   6   1        0.14        0.29      0.46 o 
   0   6   1        5.29        3.32      0.38 o 
   1   6   1      213.98      206.38      2.53 o 
   2   6   1       67.35       68.27      1.54 o 
   3   6   1       82.56       86.87      1.89 o 
   4   6   1        9.26        7.65      0.86 o 
   5   6   1        0.01       -0.29      0.74 o 
   6   6   1        0.02        0.23      0.86 o 
  -3   7   1        1.73        1.37      0.80 o 
  -2   7   1        0.34        0.74      0.57 o 
  -1   7   1        0.12       -0.46      0.57 o 
   0   7   1       71.02       73.68      1.23 o 
   1   7   1       37.47       41.86      1.31 o 
   2   7   1       14.96       11.99      0.80 o 
   3   7   1        0.08        1.03      0.51 o 
   4   7   1        9.62       11.70      1.03 o 
   5   7   1        0.84        0.34      0.80 o 
  -3   8   1        0.93        1.20      0.91 o 
  -2   8   1        0.33        0.29      0.68 o 
  -1   8   1       16.62       17.58      1.14 o 
   0   8   1       11.49        9.99      0.61 o 
   1   8   1        6.58        5.76      0.68 o 
   2   8   1        0.90        2.28      0.57 o 
   3   8   1        1.70        0.00      0.74 o 
   4   8   1        0.61        0.29      0.63 o 
   5   8   1        5.14        4.79      0.86 o 
  -2   9   1        3.03        4.91      0.86 o 
  -1   9   1        0.23        0.23      0.57 o 
   0   9   1        1.44        2.75      0.44 o 
   1   9   1        5.43        6.73      0.86 o 
   2   9   1        7.08        7.53      0.80 o 
   3   9   1        1.78        0.63      0.68 o 
   4   9   1        0.01        0.91      0.63 o 
   5   9   1        0.63        1.31      0.80 o 
  -1  10   1        2.05        2.45      0.91 o 
   0  10   1        5.05        4.12      1.43 o 
   1  10   1        2.14        2.22      0.80 o 
   2  10   1        1.03        0.97      0.74 o 
   3  10   1        2.20        1.71      0.68 o 
   4  10   1        0.03        0.06      0.80 o 
   0  11   1        0.23        0.97      0.52 o 
   1  11   1        0.42       -0.34      0.74 o 
   2  11   1        0.49        0.23      0.80 o 
   3  11   1        0.02        0.51      0.68 o 
  -3 -11   2        0.84        2.34      0.80 o 
  -2 -11   2        7.00        7.07      1.08 o 
  -1 -11   2        3.65        1.83      0.86 o 
   0 -11   2        0.88        1.00      1.63 o 
  -4 -10   2        0.23        0.80      0.68 o 
  -3 -10   2        0.64        2.00      0.80 o 
  -2 -10   2        6.64        7.93      0.97 o 
  -1 -10   2        0.01        1.26      0.63 o 
   0 -10   2        3.22        4.43      0.62 o 
   1 -10   2        8.36        7.47      1.08 o 
  -4  -9   2        0.29        0.46      0.80 o 
  -3  -9   2        2.41        2.00      0.68 o 
  -2  -9   2        0.01        0.00      0.63 o 
  -1  -9   2        0.28        1.08      0.51 o 
   0  -9   2        0.98        1.47      0.48 o 
   1  -9   2        9.92        9.24      1.03 o 
   2  -9   2        0.58        0.51      0.74 o 
  -5  -8   2        3.00        2.00      0.91 o 
  -4  -8   2        0.94        1.88      0.63 o 
  -3  -8   2        1.23        2.05      0.63 o 
  -2  -8   2        0.34       -0.46      0.51 o 
  -1  -8   2        9.79        7.02      0.74 o 
   0  -8   2       22.70       22.58      0.91 o 
   1  -8   2        0.18        1.14      0.51 o 
   2  -8   2        7.70        9.13      1.03 o 
   3  -8   2        0.06        0.46      0.74 o 
  -5  -7   2        2.20        1.88      0.86 o 
  -4  -7   2       30.53       31.17      1.37 o 
  -3  -7   2       21.14       25.29      1.20 o 
  -2  -7   2        5.50        5.36      0.63 o 
  -1  -7   2        1.45        2.17      0.40 o 
   0  -7   2        0.09       -0.05      0.34 o 
   1  -7   2        0.01        0.17      0.40 o 
   2  -7   2        0.35        0.29      0.51 o 
   3  -7   2        0.24       -0.68      0.68 o 
  -5  -6   2        2.43        1.54      0.86 o 
  -4  -6   2       13.53       11.81      0.97 o 
  -3  -6   2       16.59       11.41      0.86 o 
  -2  -6   2        7.68       10.67      0.68 o 
  -1  -6   2        0.02       -0.40      0.40 o 
   0  -6   2        0.83        0.91      0.34 o 
   1  -6   2        7.83        5.42      0.57 o 
   2  -6   2        0.88        0.06      0.46 o 
   3  -6   2        0.19        0.11      0.57 o 
   4  -6   2        0.30        0.57      0.74 o 
  -6  -5   2        7.76        5.88      1.14 o 
  -5  -5   2        8.68        6.90      1.03 o 
  -4  -5   2        0.08        1.71      0.46 o 
  -3  -5   2       10.68       10.73      0.74 o 
  -2  -5   2        6.92        9.24      0.63 o 
  -1  -5   2       10.37       15.41      0.68 o 
   0  -5   2       47.70       50.68      0.85 o 
   1  -5   2       13.07        8.56      0.63 o 
   2  -5   2       21.02       20.78      0.97 o 
   3  -5   2        3.70        4.79      0.74 o 
   4  -5   2        1.39        2.00      0.80 o 
  -6  -4   2        0.47        0.80      0.86 o 
  -5  -4   2        0.25        0.46      0.74 o 
  -4  -4   2        7.10        5.82      0.68 o 
  -3  -4   2      108.91      122.07      2.00 o 
  -2  -4   2       19.88       23.58      0.80 o 
  -1  -4   2      999.60      953.48     18.41 o 
   0  -4   2        0.18       -0.10      0.43 o 
   1  -4   2      292.79      336.31      2.89 o 
   2  -4   2       58.79       66.93      1.54 o 
   3  -4   2       19.47       20.78      1.08 o 
   4  -4   2        6.26        6.05      0.80 o 
   5  -4   2        0.24       -0.40      0.86 o 
  -6  -3   2        5.56        7.36      0.97 o 
  -5  -3   2       34.97       38.99      1.60 o 
  -4  -3   2        7.78        5.82      0.68 o 
  -3  -3   2      293.30      344.19      3.17 o 
  -2  -3   2        7.21        7.76      0.46 o 
  -1  -3   2      181.39      178.42      1.67 o 
   0  -3   2      134.79      126.85      2.36 o 
   1  -3   2      173.31      180.81      1.90 o 
   2  -3   2        8.49       14.84      0.74 o 
   3  -3   2       14.09       15.12      0.86 o 
   4  -3   2        5.74        5.42      0.74 o 
   5  -3   2        1.17       -0.91      0.91 o 
  -6  -2   2        5.41        5.36      0.97 o 
  -5  -2   2        7.00       11.92      1.03 o 
  -4  -2   2        3.66        5.65      0.63 o 
  -3  -2   2       15.98       16.27      0.80 o 
  -2  -2   2      592.70      678.07      3.58 o 
  -1  -2   2       37.92       42.10      0.74 o 
   0  -2   2      348.32      346.75      2.47 o 
   1  -2   2      729.72      711.83     13.83 o 
   2  -2   2      182.47      179.97      2.07 o 
   3  -2   2       17.37       15.92      0.86 o 
   4  -2   2       20.38       20.55      1.20 o 
   5  -2   2        0.78        2.17      0.74 o 
  -6  -1   2        5.48        3.25      1.08 o 
  -5  -1   2        9.03        7.42      0.97 o 
  -4  -1   2        2.17        1.26      0.57 o 
  -3  -1   2      148.10      182.98      2.29 o 
  -2  -1   2      472.73      554.89      3.16 o 
  -1  -1   2       73.75       72.11      0.86 o 
   0  -1   2       57.12       49.84      0.89 o 
   1  -1   2      830.28      742.18     12.73 o 
   2  -1   2        0.76        1.08      0.29 o 
   3  -1   2        0.03        0.00      0.40 o 
   4  -1   2      110.58      109.40      2.29 o 
   5  -1   2       32.36       30.94      1.54 o 
  -6   0   2        6.69        6.96      1.03 o 
  -5   0   2        5.30        4.74      0.86 o 
  -4   0   2       22.75       24.43      1.20 o 
  -3   0   2        9.07        7.25      0.57 o 
  -2   0   2       26.79       37.30      0.86 o 
  -1   0   2      156.78      152.04      1.27 o 
   0   0   2      852.46      770.66      9.02 o 
   1   0   2       65.95       44.53      0.69 o 
   2   0   2      232.24      231.27      2.08 o 
   3   0   2       23.11       29.57      0.97 o 
   4   0   2       36.69       35.63      1.31 o 
   5   0   2        9.46       10.21      1.08 o 
   6   0   2        9.87       14.04      1.43 o 
  -5   1   2        0.75        2.22      0.68 o 
  -4   1   2       23.27       24.49      1.20 o 
  -3   1   2        0.11       -0.40      0.40 o 
  -2   1   2       13.58       24.03      0.74 o 
  -1   1   2     2532.10     2707.17     25.68 o 
   0   1   2       13.33       15.12      0.24 o 
   1   1   2     2578.22     2704.82     23.90 o 
   2   1   2       67.45       61.84      1.09 o 
   3   1   2       18.72       18.90      0.80 o 
   4   1   2      133.47      127.65      2.35 o 
   5   1   2       43.54       42.94      1.71 o 
   6   1   2        0.43       -0.17      1.03 o 
  -5   2   2       10.37       11.87      1.08 o 
  -4   2   2        5.87        4.45      0.80 o 
  -3   2   2       15.72       21.35      0.91 o 
  -2   2   2      183.91      187.04      2.13 o 
  -1   2   2     1972.83     1963.06     23.75 o 
   0   2   2     2342.49     2138.84     24.82 o 
   1   2   2     3971.48     4013.46     32.51 o 
   2   2   2      256.03      249.56      2.14 o 
   3   2   2       41.05       38.85      1.09 o 
   4   2   2       36.81       43.17      1.37 o 
   5   2   2       12.75        8.73      1.08 o 
   6   2   2       10.24       11.18      1.20 o 
  -5   3   2        0.03        1.14      0.80 o 
  -4   3   2       14.68       17.18      1.14 o 
  -3   3   2       17.60       16.27      0.97 o 
  -2   3   2      162.72      141.49      2.01 o 
  -1   3   2      563.52      559.88      3.34 o 
   0   3   2       30.84       25.85      0.46 o 
   1   3   2      282.69      273.12      2.09 o 
   2   3   2      277.68      270.52      2.31 o 
   3   3   2       15.82       22.60      0.91 o 
   4   3   2       32.01       31.92      1.26 o 
   5   3   2      163.67      173.59      3.21 o 
   6   3   2        1.34        0.91      1.03 o 
  -5   4   2        0.48       -0.29      0.86 o 
  -4   4   2        5.73        6.62      0.97 o 
  -3   4   2        8.62        7.87      0.91 o 
  -2   4   2      103.90      115.07      2.00 o 
  -1   4   2      162.79      160.14      2.01 o 
   0   4   2       63.58       79.63      1.43 o 
   1   4   2      784.62      703.99     15.64 o 
   2   4   2       61.31       56.85      1.20 o 
   3   4   2      315.40      321.65      3.11 o 
   4   4   2       63.25       51.55      1.60 o 
   5   4   2      130.84      120.45      2.69 o 
   6   4   2        0.28       -0.86      0.86 o 
  -4   5   2       36.79       34.94      1.71 o 
  -3   5   2      121.36      133.90      2.58 o 
  -2   5   2       96.60       85.31      1.89 o 
  -1   5   2        9.19        6.73      0.57 o 
   0   5   2      108.67      104.69      1.17 o 
   1   5   2        0.97        0.34      0.34 o 
   2   5   2      304.64      258.78      2.71 o 
   3   5   2       18.99       15.13      0.86 o 
   4   5   2      243.49      242.66      3.33 o 
   5   5   2        5.19        5.53      0.91 o 
   6   5   2        5.48        4.11      1.03 o 
  -4   6   2       12.36       12.33      1.20 o 
  -3   6   2       27.28       24.95      1.43 o 
  -2   6   2      358.37      348.62      3.92 o 
  -1   6   2        3.39        2.45      0.57 o 
   0   6   2        0.03        1.19      0.40 o 
   1   6   2       24.20       21.64      0.91 o 
   2   6   2       34.08       37.92      1.20 o 
   3   6   2       11.78        7.08      0.80 o 
   4   6   2        8.50        5.99      0.91 o 
   5   6   2       37.95       38.37      1.60 o 
  -3   7   2       42.93       36.66      1.83 o 
  -2   7   2        0.02        0.51      0.63 o 
  -1   7   2       44.16       40.55      1.54 o 
   0   7   2      124.95      127.77      1.62 o 
   1   7   2      117.32      111.36      2.12 o 
   2   7   2        0.13       -0.11      0.46 o 
   3   7   2      108.55      111.91      2.29 o 
   4   7   2       13.79       14.10      1.03 o 
   5   7   2        2.01        2.45      0.80 o 
  -3   8   2       16.45       18.83      1.48 o 
  -2   8   2        5.57        4.51      0.91 o 
  -1   8   2        4.53        5.59      0.80 o 
   0   8   2       11.77       10.38      0.94 o 
   1   8   2        9.36        8.62      0.80 o 
   2   8   2        6.24        5.13      0.68 o 
   3   8   2       35.49       37.23      1.48 o 
   4   8   2        2.08        0.97      0.80 o 
   5   8   2        3.56        3.65      0.86 o 
  -2   9   2        7.21        8.96      1.08 o 
  -1   9   2        3.46        3.71      0.86 o 
   0   9   2        1.98        2.16      0.46 o 
   1   9   2        4.84        5.82      0.80 o 
   2   9   2        1.98        3.54      0.74 o 
   3   9   2        0.12        0.46      0.68 o 
   4   9   2        4.45        5.42      0.86 o 
   5   9   2        3.63        6.85      1.03 o 
  -1  10   2        7.66       11.24      1.03 o 
   0  10   2        0.25       -0.09      0.46 o 
   1  10   2        1.12        0.68      0.86 o 
   2  10   2        0.04       -0.23      0.63 o 
   3  10   2        0.19        0.57      0.68 o 
   4  10   2        2.61        2.40      0.86 o 
   0  11   2        0.10       -0.23      0.60 o 
   1  11   2        0.00       -0.29      0.74 o 
   2  11   2        2.41        3.54      0.86 o 
   3  11   2        0.02        0.11      0.80 o 
  -3 -11   3        0.48        0.46      0.91 o 
  -2 -11   3       13.01       18.03      1.37 o 
  -1 -11   3        4.76        3.25      0.97 o 
   0 -11   3        0.00       -0.60      0.80 o 
  -4 -10   3        0.81        2.00      0.97 o 
  -3 -10   3       22.93       25.57      1.48 o 
  -2 -10   3       23.43       23.40      1.48 o 
  -1 -10   3        0.04        0.11      0.68 o 
   0 -10   3        1.41        0.93      0.88 o 
   1 -10   3        0.21       -0.57      0.86 o 
  -4  -9   3        0.49        0.17      0.74 o 
  -3  -9   3       23.23       25.68      1.43 o 
  -2  -9   3        7.76        8.04      0.91 o 
  -1  -9   3       35.40       36.60      1.60 o 
   0  -9   3        0.46        1.42      0.46 o 
   1  -9   3        8.07        9.41      1.08 o 
   2  -9   3        0.06        1.60      0.68 o 
  -5  -8   3       18.03       13.13      1.37 o 
  -4  -8   3        1.11        0.68      0.68 o 
  -3  -8   3       11.22        9.76      0.91 o 
  -2  -8   3        1.02        0.91      0.57 o 
  -1  -8   3        0.01       -0.46      0.57 o 
   0  -8   3        3.86        4.66      0.52 o 
   1  -8   3       23.78       22.20      1.20 o 
   2  -8   3       13.11       14.27      1.20 o 
   3  -8   3        2.60        1.77      0.86 o 
  -5  -7   3        0.01        0.57      0.74 o 
  -4  -7   3        1.99        1.83      0.68 o 
  -3  -7   3       53.65       48.79      1.60 o 
  -2  -7   3       47.32       48.73      1.49 o 
  -1  -7   3        5.65        5.19      0.63 o 
   0  -7   3       17.44       17.44      0.69 o 
   1  -7   3        9.08        6.05      0.80 o 
   2  -7   3        0.10        0.40      0.57 o 
   3  -7   3        0.00       -0.80      0.80 o 
  -5  -6   3        8.24       11.18      1.08 o 
  -4  -6   3        1.63        0.29      0.57 o 
  -3  -6   3        0.98        0.34      0.51 o 
  -2  -6   3       48.49       44.56      1.31 o 
  -1  -6   3        7.58        9.24      0.63 o 
   0  -6   3        3.70        6.08      0.40 o 
   1  -6   3        0.06        0.34      0.40 o 
   2  -6   3       23.41       21.35      1.14 o 
   3  -6   3        4.65        3.94      0.80 o 
   4  -6   3        0.03        0.17      0.80 o 
  -5  -5   3       10.43        8.62      0.97 o 
  -4  -5   3       20.50       20.66      1.08 o 
  -3  -5   3        7.04        8.27      0.74 o 
  -2  -5   3       94.98      104.18      1.83 o 
  -1  -5   3        0.06        0.46      0.29 o 
   0  -5   3       88.89       83.35      1.13 o 
   1  -5   3        0.02        0.11      0.29 o 
   2  -5   3        4.89        5.02      0.63 o 
   3  -5   3        0.42        0.46      0.57 o 
   4  -5   3        6.73        8.73      1.03 o 
  -6  -4   3        0.65       -0.11      0.86 o 
  -5  -4   3        3.84        2.91      0.86 o 
  -4  -4   3        0.19        0.29      0.51 o 
  -3  -4   3        4.29        2.85      0.57 o 
  -2  -4   3      113.95      128.08      1.83 o 
  -1  -4   3      147.85      145.71      1.78 o 
   0  -4   3      121.71      118.31      2.47 o 
   1  -4   3       44.47       44.75      1.14 o 
   2  -4   3       26.47       29.92      1.08 o 
   3  -4   3        5.24        5.31      0.74 o 
   4  -4   3        1.29        2.62      0.80 o 
   5  -4   3        3.62        2.17      0.91 o 
  -6  -3   3        7.00        4.22      1.08 o 
  -5  -3   3       23.93       19.24      1.20 o 
  -4  -3   3        8.22        7.36      0.80 o 
  -3  -3   3        3.20        4.79      0.51 o 
  -2  -3   3       29.04       21.31      0.74 o 
  -1  -3   3      114.71      121.18      1.49 o 
   0  -3   3        2.47        4.53      0.29 o 
   1  -3   3       11.83       11.87      0.57 o 
   2  -3   3       27.87       29.58      1.03 o 
   3  -3   3       31.31       29.35      1.14 o 
   4  -3   3       35.07       39.28      1.60 o 
   5  -3   3        7.22        6.73      1.08 o 
  -6  -2   3        0.64        0.86      0.86 o 
  -5  -2   3        0.12        1.26      0.68 o 
  -4  -2   3        0.00       -0.51      0.51 o 
  -3  -2   3      171.28      181.08      2.30 o 
  -2  -2   3      217.09      218.15      2.13 o 
  -1  -2   3       75.63       87.13      1.15 o 
   0  -2   3      633.05      592.23      8.30 o 
   1  -2   3      367.73      371.78      2.50 o 
   2  -2   3      814.27      875.50      4.72 o 
   3  -2   3        3.58        5.13      0.57 o 
   4  -2   3       16.90       17.18      1.03 o 
   5  -2   3        1.20        1.65      0.74 o 
  -6  -1   3        1.63        2.91      0.91 o 
  -5  -1   3       38.12       41.57      1.77 o 
  -4  -1   3        7.30        5.53      0.68 o 
  -3  -1   3      454.59      525.11      4.00 o 
  -2  -1   3       57.06       77.57      1.26 o 
  -1  -1   3      502.99      452.65     10.17 o 
   0  -1   3       34.00       31.76      0.40 o 
   1  -1   3        0.62        0.51      0.17 o 
   2  -1   3      262.98      272.97      2.42 o 
   3  -1   3      416.00      433.83      3.76 o 
   4  -1   3        3.24        3.37      0.74 o 
   5  -1   3        0.29        0.00      0.80 o 
  -5   0   3        0.58        0.74      0.74 o 
  -4   0   3       19.34       22.49      1.08 o 
  -3   0   3       72.44       78.29      1.60 o 
  -2   0   3       96.96      110.10      1.49 o 
  -1   0   3        4.12        7.93      0.34 o 
   0   0   3      316.81      289.04      1.16 o 
   1   0   3      103.83      119.93      1.21 o 
   2   0   3      122.72      152.49      1.78 o 
   3   0   3        2.88        8.10      0.63 o 
   4   0   3       19.09       19.46      1.03 o 
   5   0   3       15.29       12.67      1.14 o 
   6   0   3        4.52        3.77      1.08 o 
  -5   1   3        0.43        0.86      0.63 o 
  -4   1   3       29.47       27.06      1.26 o 
  -3   1   3      103.85      116.78      2.00 o 
  -2   1   3      174.46      204.98      2.13 o 
  -1   1   3      285.25      267.42      1.98 o 
   0   1   3        7.86        4.83      0.16 o 
   1   1   3       99.34      120.98      1.21 o 
   2   1   3     1028.62     1117.97     19.49 o 
   3   1   3       18.79       21.75      0.86 o 
   4   1   3       63.22       65.66      1.77 o 
   5   1   3       22.96       21.97      1.31 o 
   6   1   3       16.71       13.24      1.43 o 
  -5   2   3       12.18       11.93      1.08 o 
  -4   2   3       40.90       43.34      1.54 o 
  -3   2   3        0.09        0.46      0.46 o 
  -2   2   3      258.30      284.74      2.65 o 
  -1   2   3       54.11       64.55      1.09 o 
   0   2   3       37.61       29.60      1.54 o 
   1   2   3      412.69      438.59      2.46 o 
   2   2   3        6.53       13.12      0.57 o 
   3   2   3        1.73        3.82      0.51 o 
   4   2   3        2.44        3.42      0.57 o 
   5   2   3       11.43       14.09      1.20 o 
   6   2   3       10.99       14.89      1.37 o 
  -5   3   3       12.08        9.30      1.26 o 
  -4   3   3        3.98        4.68      0.74 o 
  -3   3   3        0.09       -0.51      0.51 o 
  -2   3   3       50.68       51.78      1.26 o 
  -1   3   3      292.40      282.18      2.43 o 
   0   3   3       59.56       68.95      1.37 o 
   1   3   3        2.08        5.65      0.40 o 
   2   3   3       24.84       23.19      0.74 o 
   3   3   3        0.17        0.17      0.40 o 
   4   3   3      168.18      174.59      2.75 o 
   5   3   3       41.42       47.39      1.83 o 
   6   3   3        3.05        4.91      1.03 o 
  -5   4   3        2.29        1.65      0.97 o 
  -4   4   3        1.97        1.60      0.68 o 
  -3   4   3      134.73      134.72      2.52 o 
  -2   4   3      283.04      274.94      3.05 o 
  -1   4   3      183.98      168.33      2.13 o 
   0   4   3      153.34      164.95      1.92 o 
   1   4   3      491.60      542.59      3.33 o 
   2   4   3      392.20      379.75      3.07 o 
   3   4   3       89.48       77.42      1.66 o 
   4   4   3       45.22       40.04      1.43 o 
   5   4   3        2.98        2.40      0.86 o 
   6   4   3        1.70        1.03      0.86 o 
  -4   5   3        5.22        6.68      1.03 o 
  -3   5   3        0.71        1.14      0.63 o 
  -2   5   3       72.49       66.14      1.72 o 
  -1   5   3      166.12      174.88      2.35 o 
   0   5   3       24.55       19.82      0.57 o 
   1   5   3      196.35      180.53      2.18 o 
   2   5   3       77.99       72.14      1.49 o 
   3   5   3       23.73       19.12      0.91 o 
   4   5   3        0.04        0.46      0.68 o 
   5   5   3       13.95       10.27      1.14 o 
   6   5   3        2.55        4.45      0.91 o 
  -4   6   3        2.04        3.14      0.97 o 
  -3   6   3       26.45       24.77      1.43 o 
  -2   6   3        2.58        3.54      0.80 o 
  -1   6   3       25.95       22.09      1.03 o 
   0   6   3       48.45       41.92      0.89 o 
   1   6   3       28.54       25.52      1.03 o 
   2   6   3        4.21        4.51      0.57 o 
   3   6   3      188.71      169.15      2.64 o 
   4   6   3        2.95        3.82      0.68 o 
   5   6   3       53.30       46.83      1.88 o 
  -3   7   3       33.76       36.02      1.66 o 
  -2   7   3        0.50        0.06      0.74 o 
  -1   7   3        1.18        2.51      0.63 o 
   0   7   3       19.84       18.09      0.71 o 
   1   7   3       38.26       35.81      1.26 o 
   2   7   3       13.97       15.47      0.91 o 
   3   7   3       92.12       89.61      2.06 o 
   4   7   3       32.57       31.06      1.48 o 
   5   7   3        6.66        6.33      1.08 o 
  -3   8   3        0.32       -0.40      0.91 o 
  -2   8   3       41.45       39.51      1.71 o 
  -1   8   3        8.86        9.59      0.97 o 
   0   8   3       10.16        9.20      0.61 o 
   1   8   3        0.58        0.68      0.57 o 
   2   8   3      132.09      130.18      2.58 o 
   3   8   3        6.18        6.05      0.86 o 
   4   8   3        6.50        5.19      0.80 o 
   5   8   3       13.32       12.78      1.26 o 
  -2   9   3        2.18        3.19      0.91 o 
  -1   9   3        3.11        3.94      0.86 o 
   0   9   3        2.61        2.89      0.50 o 
   1   9   3       41.39       44.88      1.71 o 
   2   9   3       29.94       30.54      1.48 o 
   3   9   3       19.77       19.29      1.31 o 
   4   9   3        2.60        2.05      0.86 o 
  -1  10   3        1.42        1.60      0.86 o 
   0  10   3        2.93        3.08      0.56 o 
   1  10   3        6.89        6.45      1.03 o 
   2  10   3        0.56       -0.23      0.80 o 
   3  10   3       15.27       16.61      1.26 o 
   4  10   3        0.86        0.86      0.86 o 
   0  11   3        0.00       -0.36      0.58 o 
   1  11   3        0.14       -0.23      0.80 o 
   2  11   3        0.70        2.34      0.80 o 
   3  11   3        0.73        1.31      0.91 o 
  -2 -11   4        1.29        1.03      0.86 o 
  -1 -11   4        1.05        0.86      0.86 o 
   0 -11   4        1.33        1.63      0.66 o 
  -3 -10   4       16.88       15.18      1.37 o 
  -2 -10   4        8.91        7.70      0.97 o 
  -1 -10   4        1.36        0.11      0.74 o 
   0 -10   4        3.60        3.13      0.62 o 
   1 -10   4        0.30        0.97      0.86 o 
  -4  -9   4       10.88       12.44      1.14 o 
  -3  -9   4        8.27        9.07      1.08 o 
  -2  -9   4        5.41        4.68      0.91 o 
  -1  -9   4       40.00       38.31      1.66 o 
   0  -9   4       26.46       25.26      1.01 o 
   1  -9   4        6.38        5.71      0.97 o 
   2  -9   4        0.03        0.17      0.86 o 
  -5  -8   4        5.82        6.10      1.14 o 
  -4  -8   4        0.07       -0.68      0.80 o 
  -3  -8   4       19.47       23.74      1.31 o 
  -2  -8   4       35.21       35.63      1.43 o 
  -1  -8   4        4.82        4.74      0.74 o 
   0  -8   4        0.44       -0.08      0.91 o 
   1  -8   4        7.01        8.22      0.86 o 
   2  -8   4       53.21       50.89      2.00 o 
   3  -8   4        0.00        0.86      0.74 o 
  -5  -7   4        0.49        1.08      0.80 o 
  -4  -7   4        0.85        0.68      0.63 o 
  -3  -7   4       20.62       20.26      1.20 o 
  -2  -7   4        0.86       -0.06      0.51 o 
  -1  -7   4       15.11       14.21      0.91 o 
   0  -7   4        6.24        6.16      0.71 o 
   1  -7   4       14.96       13.18      0.97 o 
   2  -7   4        1.54        1.94      0.74 o 
   3  -7   4       29.76       30.08      1.60 o 
  -5  -6   4       78.10       69.94      2.29 o 
  -4  -6   4        2.90        1.88      0.74 o 
  -3  -6   4       88.89       84.12      1.94 o 
  -2  -6   4        3.75        3.59      0.57 o 
  -1  -6   4       48.93       50.45      1.43 o 
   0  -6   4        0.43        0.86      0.32 o 
   1  -6   4       11.55       15.24      0.91 o 
   2  -6   4        7.81        6.68      0.74 o 
   3  -6   4        7.27        6.28      0.86 o 
   4  -6   4        2.58        3.71      0.97 o 
  -5  -5   4        3.19        3.19      0.97 o 
  -4  -5   4        0.63        0.80      0.57 o 
  -3  -5   4       77.37       84.22      1.83 o 
  -2  -5   4      224.63      207.22      2.64 o 
  -1  -5   4       17.82       14.67      0.74 o 
   0  -5   4       45.56       41.75      0.97 o 
   1  -5   4        1.89        3.42      0.46 o 
   2  -5   4       12.42       16.04      0.97 o 
   3  -5   4        0.25        0.86      0.57 o 
   4  -5   4        0.61        1.48      0.68 o 
  -5  -4   4        4.34        5.59      0.86 o 
  -4  -4   4       17.39       17.46      1.08 o 
  -3  -4   4        0.09       -0.40      0.40 o 
  -2  -4   4       39.37       35.02      1.09 o 
  -1  -4   4      333.85      331.63      2.83 o 
   0  -4   4      150.32      167.64      2.10 o 
   1  -4   4       37.58       36.73      1.03 o 
   2  -4   4       42.37       41.59      1.26 o 
   3  -4   4        3.80        3.59      0.57 o 
   4  -4   4        4.73        4.45      0.86 o 
   5  -4   4        3.51        3.77      0.97 o 
  -6  -3   4        1.25        1.37      0.97 o 
  -5  -3   4       23.15       22.55      1.26 o 
  -4  -3   4       10.27        7.53      0.80 o 
  -3  -3   4        0.19        0.34      0.40 o 
  -2  -3   4       52.38       62.31      1.26 o 
  -1  -3   4      146.03      153.47      1.78 o 
   0  -3   4       27.44       29.65      0.57 o 
   1  -3   4       25.07       24.61      0.80 o 
   2  -3   4       16.86       16.21      0.80 o 
   3  -3   4        9.28        7.59      0.74 o 
   4  -3   4        0.11       -0.34      0.63 o 
   5  -3   4        3.54        4.45      0.86 o 
  -6  -2   4        0.40       -0.11      0.80 o 
  -5  -2   4        0.40       -0.23      0.80 o 
  -4  -2   4       29.99       36.54      1.37 o 
  -3  -2   4       58.52       58.47      1.37 o 
  -2  -2   4       85.38       90.81      1.43 o 
  -1  -2   4       93.83       87.68      1.26 o 
   0  -2   4       93.02       98.75      1.38 o 
   1  -2   4       71.78       72.08      1.20 o 
   2  -2   4      127.83      145.62      2.01 o 
   3  -2   4       10.73        9.99      0.74 o 
   4  -2   4        0.12        0.11      0.57 o 
   5  -2   4        3.14        4.68      0.86 o 
  -5  -1   4       35.84       34.60      1.54 o 
  -4  -1   4       12.01        8.56      0.74 o 
  -3  -1   4        5.08        5.42      0.57 o 
  -2  -1   4       33.68       37.14      0.91 o 
  -1  -1   4        0.00        1.31      0.23 o 
   0  -1   4      708.31      623.88      8.59 o 
   1  -1   4       80.26       82.47      1.15 o 
   2  -1   4       26.77       31.24      0.91 o 
   3  -1   4        0.25        0.11      0.51 o 
   4  -1   4        7.78        7.42      0.80 o 
   5  -1   4        1.02        1.77      0.74 o 
  -5   0   4        6.60        7.25      0.97 o 
  -4   0   4        9.31        9.41      0.80 o 
  -3   0   4       50.73       55.71      1.37 o 
  -2   0   4       27.63       21.59      0.74 o 
  -1   0   4       37.28       39.85      0.80 o 
   0   0   4      870.22      773.03      9.31 o 
   1   0   4       72.64       87.34      1.15 o 
   2   0   4     1119.89     1217.43     21.63 o 
   3   0   4        0.87        1.77      0.46 o 
   4   0   4       48.59       51.81      1.66 o 
   5   0   4        0.56        0.46      0.74 o 
  -5   1   4       15.94       14.72      1.14 o 
  -4   1   4       14.29       17.35      1.03 o 
  -3   1   4      123.38      128.18      2.12 o 
  -2   1   4      457.13      533.95      3.60 o 
  -1   1   4      158.93      151.69      1.61 o 
   0   1   4      246.63      246.84      1.27 o 
   1   1   4      187.53      182.40      1.67 o 
   2   1   4       23.74       25.87      0.80 o 
   3   1   4      297.26      338.70      3.23 o 
   4   1   4       52.26       50.27      1.54 o 
   5   1   4       13.84       14.21      1.14 o 
   6   1   4        4.05        3.94      1.03 o 
  -5   2   4       15.55       14.04      1.26 o 
  -4   2   4        1.77        1.20      0.68 o 
  -3   2   4       64.53       63.39      1.60 o 
  -2   2   4       28.32       28.15      0.91 o 
  -1   2   4      704.05      649.53     14.82 o 
   0   2   4      115.67      105.77      0.89 o 
   1   2   4      318.43      353.48      2.38 o 
   2   2   4      133.37      153.87      1.84 o 
   3   2   4       38.04       42.90      1.20 o 
   4   2   4       18.63       19.52      1.08 o 
   5   2   4        9.44        8.39      0.91 o 
   6   2   4       14.95       14.89      1.48 o 
  -5   3   4        5.16        7.30      1.08 o 
  -4   3   4        5.87        4.51      0.80 o 
  -3   3   4       15.62       14.38      0.91 o 
  -2   3   4        0.65        2.00      0.46 o 
  -1   3   4      415.88      387.14      3.02 o 
   0   3   4      377.12      392.26      4.89 o 
   1   3   4        3.52        8.10      0.46 o 
   2   3   4      725.49      789.74      4.29 o 
   3   3   4        9.89       13.18      0.74 o 
   4   3   4       15.07       14.21      0.91 o 
   5   3   4        5.75        6.39      0.86 o 
   6   3   4        6.04        3.88      1.08 o 
  -5   4   4        2.62        3.14      0.97 o 
  -4   4   4       20.61       21.40      1.31 o 
  -3   4   4       16.71       14.55      1.08 o 
  -2   4   4        4.51        4.51      0.63 o 
  -1   4   4       16.88       20.44      0.80 o 
   0   4   4      292.21      257.99      1.76 o 
   1   4   4      136.30      135.72      1.78 o 
   2   4   4        1.54        1.83      0.46 o 
   3   4   4       85.98       87.30      1.77 o 
   4   4   4        0.00        0.06      0.57 o 
   5   4   4        2.58        5.19      0.91 o 
   6   4   4        0.37       -0.06      0.97 o 
  -4   5   4        0.02        0.57      0.74 o 
  -3   5   4        0.59        1.31      0.63 o 
  -2   5   4      125.01      116.74      2.29 o 
  -1   5   4        1.24        1.43      0.46 o 
   0   5   4       12.92       10.49      1.11 o 
   1   5   4        1.83        1.88      0.46 o 
   2   5   4       91.62       86.53      1.66 o 
   3   5   4        2.07        3.48      0.57 o 
   4   5   4      201.64      195.61      3.04 o 
   5   5   4       34.18       40.42      1.66 o 
   6   5   4        9.99        9.53      1.14 o 
  -4   6   4       17.21       14.84      1.37 o 
  -3   6   4       18.27       16.78      1.20 o 
  -2   6   4       82.54       78.15      2.06 o 
  -1   6   4        1.58        1.71      0.57 o 
   0   6   4        5.99        6.91      0.44 o 
   1   6   4      111.19      111.42      1.95 o 
   2   6   4       20.06       23.80      1.03 o 
   3   6   4       71.22       58.99      1.66 o 
   4   6   4       25.52       22.21      1.26 o 
   5   6   4        0.44        0.40      0.80 o 
  -3   7   4       13.89       12.15      1.14 o 
  -2   7   4       13.35       13.01      1.08 o 
  -1   7   4       67.45       72.24      1.94 o 
   0   7   4       18.89       18.41      0.73 o 
   1   7   4        0.87        0.68      0.51 o 
   2   7   4       20.25       19.58      1.03 o 
   3   7   4        3.34        4.91      0.80 o 
   4   7   4        0.40        1.60      0.68 o 
   5   7   4        1.76        3.14      0.86 o 
  -3   8   4        6.69        5.65      1.03 o 
  -2   8   4        0.04       -0.34      0.74 o 
  -1   8   4       46.04       47.46      1.71 o 
   0   8   4       36.91       40.37      1.09 o 
   1   8   4        7.10        5.31      0.80 o 
   2   8   4        0.93        1.26      0.68 o 
   3   8   4       17.21       13.41      1.08 o 
   4   8   4        0.05        1.20      0.68 o 
   5   8   4        1.02        0.23      0.91 o 
  -2   9   4        0.68        1.60      0.74 o 
  -1   9   4        1.67        1.26      0.80 o 
   0   9   4        3.84        5.73      0.62 o 
   1   9   4       13.50       14.95      1.14 o 
   2   9   4        0.13       -0.40      0.68 o 
   3   9   4       27.59       27.97      1.48 o 
   4   9   4        0.01       -0.46      0.68 o 
  -1  10   4        1.33        2.74      0.74 o 
   0  10   4        0.19       -0.54      0.54 o 
   1  10   4       12.32       14.55      1.20 o 
   2  10   4       15.41       14.27      1.26 o 
   3  10   4        8.93        6.56      1.03 o 
   4  10   4        0.57       -0.51      0.68 o 
   0  11   4        3.24        5.14      0.70 o 
   1  11   4        3.27        2.68      1.08 o 
   2  11   4       28.98       32.76      1.83 o 
   3  11   4        0.29        0.51      0.86 o 
  -2 -11   5        7.24        7.76      1.08 o 
  -1 -11   5        0.70       -0.40      0.80 o 
  -3 -10   5        3.66        4.79      0.91 o 
  -2 -10   5        1.14        0.51      0.80 o 
  -1 -10   5        0.26        1.83      0.63 o 
   0 -10   5        0.01        0.07      0.56 o 
   1 -10   5       14.05       14.38      1.37 o 
  -4  -9   5        0.68        0.63      0.86 o 
  -3  -9   5        0.02        0.06      0.74 o 
  -2  -9   5        5.73        7.47      0.86 o 
  -1  -9   5        8.91        8.73      1.08 o 
   0  -9   5        0.19        0.69      0.50 o 
   1  -9   5        2.95        4.11      0.91 o 
   2  -9   5        2.96        3.37      0.97 o 
  -4  -8   5       10.94       11.64      1.20 o 
  -3  -8   5       17.08       16.38      1.14 o 
  -2  -8   5       59.00       61.01      1.89 o 
  -1  -8   5       94.00       94.18      2.34 o 
   0  -8   5        1.05        1.77      0.44 o 
   1  -8   5        0.07        0.91      0.57 o 
   2  -8   5        0.42        0.63      0.68 o 
   3  -8   5        3.58        4.05      1.14 o 
  -5  -7   5        2.06        3.25      0.74 o 
  -4  -7   5       47.96       43.97      1.83 o 
  -3  -7   5       41.86       46.31      1.66 o 
  -2  -7   5        0.04       -0.11      0.57 o 
  -1  -7   5      129.00      130.53      2.35 o 
   0  -7   5      125.07      127.67      2.49 o 
   1  -7   5        7.58        5.93      0.86 o 
   2  -7   5        0.07        1.65      0.68 o 
   3  -7   5        5.13        3.65      0.91 o 
  -5  -6   5        9.96       10.21      1.14 o 
  -4  -6   5        7.33        6.28      0.97 o 
  -3  -6   5        4.29        4.96      0.68 o 
  -2  -6   5       24.05       21.64      1.03 o 
  -1  -6   5        6.12        3.82      0.63 o 
   0  -6   5        0.28        0.84      0.38 o 
   1  -6   5       10.44       10.27      0.86 o 
   2  -6   5      116.26      107.39      2.40 o 
   3  -6   5        7.61        6.85      0.86 o 
   4  -6   5        0.15       -0.17      0.86 o 
  -5  -5   5        0.48        2.45      0.74 o 
  -4  -5   5        5.40        4.22      0.68 o 
  -3  -5   5       14.45       16.26      0.97 o 
  -2  -5   5       76.59       77.60      1.72 o 
  -1  -5   5       22.19       22.04      0.91 o 
   0  -5   5       79.94       72.91      1.13 o 
   1  -5   5       35.11       36.04      1.20 o 
   2  -5   5       71.23       73.51      1.89 o 
   3  -5   5       19.61       17.01      1.14 o 
   4  -5   5       11.71        9.24      1.14 o 
  -5  -4   5       62.61       59.75      2.06 o 
  -4  -4   5       20.94       19.06      1.14 o 
  -3  -4   5       15.50       15.58      0.80 o 
  -2  -4   5        0.17       -0.17      0.40 o 
  -1  -4   5      236.83      257.37      2.65 o 
   0  -4   5      106.90      116.57      1.24 o 
   1  -4   5      109.44      103.83      1.83 o 
   2  -4   5        0.41        0.74      0.40 o 
   3  -4   5        6.23        7.02      0.80 o 
   4  -4   5        3.62        4.79      0.86 o 
  -5  -3   5       23.26       26.54      1.43 o 
  -4  -3   5        2.11        2.45      0.63 o 
  -3  -3   5        1.51        1.83      0.46 o 
  -2  -3   5       54.45       54.71      1.26 o 
  -1  -3   5      164.55      152.16      1.90 o 
   0  -3   5       48.61       53.69      0.81 o 
   1  -3   5      123.87      148.09      2.01 o 
   2  -3   5        5.36        3.77      0.51 o 
   3  -3   5        3.76        5.31      0.63 o 
   4  -3   5        3.31        2.74      0.68 o 
   5  -3   5        0.67        1.20      0.86 o 
  -5  -2   5        0.00        0.63      0.68 o 
  -4  -2   5        5.34        5.36      0.74 o 
  -3  -2   5       35.65       32.27      1.09 o 
  -2  -2   5       47.09       44.07      1.09 o 
  -1  -2   5      953.87     1012.90     18.97 o 
   0  -2   5     1050.37     1006.22     12.94 o 
   1  -2   5       14.40       10.33      0.57 o 
   2  -2   5      163.88      179.29      2.30 o 
   3  -2   5        3.93        3.14      0.57 o 
   4  -2   5       20.50       17.86      1.08 o 
   5  -2   5       14.14       17.18      1.31 o 
  -5  -1   5       30.96       30.31      1.54 o 
  -4  -1   5       57.91       58.16      1.71 o 
  -3  -1   5        6.47        5.48      0.57 o 
  -2  -1   5       42.34       50.35      1.14 o 
  -1  -1   5      233.33      242.16      2.14 o 
   0  -1   5        3.07        1.39      0.37 o 
   1  -1   5      367.09      338.26      2.56 o 
   2  -1   5        8.30        7.70      0.57 o 
   3  -1   5       50.36       53.02      1.43 o 
   4  -1   5        5.92        4.45      0.74 o 
   5  -1   5        0.60        0.17      0.86 o 
  -5   0   5        1.12        1.88      0.74 o 
  -4   0   5        6.39        6.33      0.80 o 
  -3   0   5       30.23       28.78      1.08 o 
  -2   0   5        0.02        0.17      0.29 o 
  -1   0   5       90.31       97.84      1.32 o 
   0   0   5        1.11        1.77      0.34 o 
   1   0   5       35.08       44.01      0.91 o 
   2   0   5       78.91      108.40      1.66 o 
   3   0   5       72.41       76.39      1.66 o 
   4   0   5        5.53        7.07      0.80 o 
   5   0   5        1.26        0.63      0.74 o 
  -5   1   5       13.88       13.92      1.20 o 
  -4   1   5        0.22       -0.06      0.57 o 
  -3   1   5        0.62        1.31      0.46 o 
  -2   1   5        0.36       -0.17      0.29 o 
  -1   1   5        4.59        3.71      0.40 o 
   0   1   5        0.06        0.20      0.14 o 
   1   1   5       46.26       41.69      0.86 o 
   2   1   5      120.45      155.33      1.95 o 
   3   1   5       36.30       41.35      1.20 o 
   4   1   5       18.30       18.26      1.03 o 
   5   1   5        6.28        7.25      0.97 o 
  -5   2   5        1.87        1.65      0.91 o 
  -4   2   5        5.81        4.28      0.74 o 
  -3   2   5        6.05        7.59      0.74 o 
  -2   2   5       18.70       18.61      0.86 o 
  -1   2   5        7.59        7.08      0.51 o 
   0   2   5       15.81       17.83      0.69 o 
   1   2   5       27.48       37.82      0.86 o 
   2   2   5      229.99      274.21      2.53 o 
   3   2   5        0.05       -0.34      0.46 o 
   4   2   5       16.99       20.43      1.08 o 
   5   2   5        0.51        0.63      0.80 o 
   6   2   5       11.23        8.44      1.14 o 
  -5   3   5        8.04        8.79      1.08 o 
  -4   3   5        8.16        9.53      0.97 o 
  -3   3   5        8.65        6.90      0.74 o 
  -2   3   5      117.83      127.94      2.12 o 
  -1   3   5      136.08      148.51      2.01 o 
   0   3   5      323.32      335.55      1.92 o 
   1   3   5      113.44       99.66      1.49 o 
   2   3   5      457.72      482.95      3.48 o 
   3   3   5        1.76        3.14      0.51 o 
   4   3   5       52.11       56.95      1.71 o 
   5   3   5       14.30       14.89      1.20 o 
   6   3   5        0.04        0.06      0.86 o 
  -4   4   5        0.26       -0.29      0.63 o 
  -3   4   5        0.91        0.51      0.51 o 
  -2   4   5        0.13        0.23      0.46 o 
  -1   4   5      209.62      206.63      2.47 o 
   0   4   5      320.17      304.23      4.51 o 
   1   4   5       71.33       74.09      1.43 o 
   2   4   5       25.62       25.92      0.91 o 
   3   4   5       17.63       19.69      0.97 o 
   4   4   5        3.10        2.45      0.63 o 
   5   4   5        1.06        1.77      0.74 o 
   6   4   5        8.72       13.07      1.31 o 
  -4   5   5        0.61        1.08      0.80 o 
  -3   5   5        1.83        1.77      0.63 o 
  -2   5   5        0.20        1.03      0.51 o 
  -1   5   5        1.63        3.77      0.51 o 
   0   5   5      227.34      223.10      1.89 o 
   1   5   5      183.33      173.13      2.35 o 
   2   5   5      149.07      151.75      2.24 o 
   3   5   5       16.99       12.67      0.86 o 
   4   5   5       11.37       11.30      0.97 o 
   5   5   5       22.57       25.74      1.43 o 
  -4   6   5        4.34        5.31      1.03 o 
  -3   6   5        8.50        7.13      0.91 o 
  -2   6   5       14.57       12.95      1.03 o 
  -1   6   5        0.58        0.63      0.51 o 
   0   6   5       71.87       66.61      1.17 o 
   1   6   5        0.00        0.23      0.40 o 
   2   6   5        2.03        3.08      0.51 o 
   3   6   5      164.14      138.28      2.52 o 
   4   6   5       26.06       23.97      1.31 o 
   5   6   5        2.35        2.17      0.91 o 
  -3   7   5        0.90        0.46      0.74 o 
  -2   7   5        9.26        9.59      0.97 o 
  -1   7   5       19.76       18.78      1.20 o 
   0   7   5       70.99       68.72      1.43 o 
   1   7   5        8.98        6.11      0.74 o 
   2   7   5       38.60       37.80      1.43 o 
   3   7   5        2.55        2.91      0.74 o 
   4   7   5       45.58       33.01      1.48 o 
   5   7   5       11.39       11.13      1.20 o 
  -3   8   5        0.38        0.57      0.91 o 
  -2   8   5       10.19        7.99      1.08 o 
  -1   8   5        3.31        3.65      0.86 o 
   0   8   5       18.03       20.09      0.85 o 
   1   8   5       55.87       56.79      1.77 o 
   2   8   5        5.89        4.51      0.80 o 
   3   8   5        6.26        4.74      0.80 o 
   4   8   5       10.42       11.07      1.08 o 
   5   8   5        0.95        1.71      0.91 o 
  -2   9   5        0.70        0.23      0.74 o 
  -1   9   5       11.21        8.56      1.08 o 
   0   9   5       10.01        9.90      0.75 o 
   1   9   5        6.18        9.59      1.03 o 
   2   9   5       21.87       24.31      1.31 o 
   3   9   5        1.27        0.29      0.74 o 
   4   9   5        1.50        1.54      0.80 o 
  -1  10   5        1.06        0.57      0.80 o 
   0  10   5        4.05        4.15      0.80 o 
   1  10   5       16.31       18.26      1.43 o 
   2  10   5        1.09       -0.11      0.80 o 
   3  10   5        1.56        3.14      0.80 o 
   4  10   5        0.40       -0.91      0.91 o 
   1  11   5        2.45        2.17      0.97 o 
   2  11   5        0.05        1.14      0.91 o 
  -3 -10   6        0.41        1.71      0.80 o 
  -2 -10   6        2.46        3.82      0.80 o 
  -1 -10   6        2.55        2.68      0.86 o 
   0 -10   6       29.70       31.43      1.27 o 
  -4  -9   6        0.56        0.68      0.80 o 
  -3  -9   6        1.39        1.83      0.86 o 
  -2  -9   6        3.27        3.08      0.80 o 
  -1  -9   6       36.51       39.39      1.66 o 
   0  -9   6       16.87       16.27      0.95 o 
   1  -9   6        7.14        6.62      1.03 o 
   2  -9   6        1.91        2.11      0.91 o 
  -4  -8   6       15.40       15.46      1.26 o 
  -3  -8   6        0.14        0.68      0.68 o 
  -2  -8   6        2.49        3.42      0.86 o 
  -1  -8   6        2.08        1.77      0.74 o 
   0  -8   6       13.64       12.67      0.77 o 
   1  -8   6       22.18       23.40      1.37 o 
   2  -8   6        0.27        0.57      0.74 o 
  -5  -7   6        3.13        2.45      0.86 o 
  -4  -7   6        8.48        9.30      0.97 o 
  -3  -7   6        2.61        3.25      0.80 o 
  -2  -7   6       29.50       32.88      1.43 o 
  -1  -7   6       56.61       60.50      1.89 o 
   0  -7   6       65.73       72.78      2.97 o 
   1  -7   6       10.34       10.73      0.97 o 
   2  -7   6        0.21        0.29      0.68 o 
   3  -7   6        0.91        1.54      0.74 o 
  -5  -6   6       10.35        5.42      1.14 o 
  -4  -6   6       10.14       12.50      1.03 o 
  -3  -6   6       21.65       24.49      1.26 o 
  -2  -6   6       80.74       82.39      1.94 o 
  -1  -6   6      210.72      204.98      2.87 o 
   0  -6   6        2.26        1.31      0.48 o 
   1  -6   6       30.29       27.80      1.26 o 
   2  -6   6        8.79       11.18      0.91 o 
   3  -6   6        1.71        1.03      0.80 o 
   4  -6   6        2.98        3.54      1.08 o 
  -5  -5   6        1.47        0.29      0.91 o 
  -4  -5   6       78.27       74.59      2.11 o 
  -3  -5   6       21.73       18.55      1.08 o 
  -2  -5   6       25.69       24.15      1.08 o 
  -1  -5   6       23.74       19.64      0.97 o 
   0  -5   6      118.86      117.72      1.46 o 
   1  -5   6        6.71        7.93      0.74 o 
   2  -5   6        0.15        0.00      0.57 o 
   3  -5   6        0.24        0.29      0.68 o 
   4  -5   6       25.16       18.95      1.43 o 
  -5  -4   6       23.67       23.52      1.60 o 
  -4  -4   6       43.36       43.34      1.66 o 
  -3  -4   6        7.05        8.56      0.74 o 
  -2  -4   6      120.50      114.89      2.00 o 
  -1  -4   6        8.67        7.48      0.57 o 
   0  -4   6       32.15       30.93      0.73 o 
   1  -4   6       12.69       15.35      0.80 o 
   2  -4   6       49.07       50.33      1.49 o 
   3  -4   6       13.05       12.55      0.91 o 
   4  -4   6        6.79        9.59      0.97 o 
  -5  -3   6        0.30       -0.51      0.86 o 
  -4  -3   6        0.95        1.26      0.68 o 
  -3  -3   6       18.84       18.04      0.91 o 
  -2  -3   6        7.66        8.16      0.57 o 
  -1  -3   6       40.91       61.08      1.31 o 
   0  -3   6       46.48       49.57      0.86 o 
   1  -3   6       81.93       75.02      1.49 o 
   2  -3   6       79.67       73.66      1.66 o 
   3  -3   6        7.18        5.82      0.74 o 
   4  -3   6       11.03       10.16      1.03 o 
   5  -3   6        0.24        1.54      0.80 o 
  -5  -2   6        8.71        6.73      0.97 o 
  -4  -2   6       10.54        9.36      0.86 o 
  -3  -2   6        0.05        0.29      0.40 o 
  -2  -2   6        2.85        3.94      0.46 o 
  -1  -2   6      300.26      342.32      2.83 o 
   0  -2   6     2043.24     2224.56     34.26 o 
   1  -2   6        2.67        1.31      0.34 o 
   2  -2   6        6.48        6.45      0.57 o 
   3  -2   6        0.05        0.06      0.46 o 
   4  -2   6        1.82        0.57      0.74 o 
   5  -2   6        0.01       -0.80      0.80 o 
  -5  -1   6       26.57       26.71      1.48 o 
  -4  -1   6       11.33        9.70      0.91 o 
  -3  -1   6        2.02        1.60      0.51 o 
  -2  -1   6        5.25        5.93      0.51 o 
  -1  -1   6      334.97      372.31      2.90 o 
   0  -1   6        4.70        5.34      0.32 o 
   1  -1   6      356.03      337.42      2.78 o 
   2  -1   6       14.90       18.15      0.80 o 
   3  -1   6        5.08        4.68      0.57 o 
   4  -1   6       23.41       21.92      1.26 o 
   5  -1   6        6.57        5.48      0.91 o 
  -5   0   6        3.57        2.00      0.97 o 
  -4   0   6        0.78        2.45      0.68 o 
  -3   0   6       11.32        8.85      0.74 o 
  -2   0   6       54.03       51.85      1.26 o 
  -1   0   6       13.96       15.13      0.63 o 
   0   0   6      628.03      632.49     10.34 o 
   1   0   6       30.31       23.42      0.74 o 
   2   0   6      300.22      305.19      2.89 o 
   3   0   6       42.76       43.36      1.31 o 
   4   0   6        1.97        2.28      0.63 o 
   5   0   6       17.00       14.78      1.26 o 
  -5   1   6       16.93       18.43      1.31 o 
  -4   1   6       77.97       79.67      2.11 o 
  -3   1   6        6.36        7.13      0.74 o 
  -2   1   6       92.76      100.39      1.77 o 
  -1   1   6        1.40        0.80      0.29 o 
   0   1   6      263.74      244.68      2.80 o 
   1   1   6       20.04       14.39      0.57 o 
   2   1   6       12.17        8.79      0.57 o 
   3   1   6        3.92        6.33      0.57 o 
   4   1   6        2.25        1.26      0.63 o 
   5   1   6        4.84        4.45      0.97 o 
  -5   2   6        2.30        2.34      0.97 o 
  -4   2   6        0.08       -0.29      0.68 o 
  -3   2   6        7.79        8.10      0.80 o 
  -2   2   6        0.29        0.34      0.34 o 
  -1   2   6      154.77      143.81      1.95 o 
   0   2   6      215.29      209.93      3.31 o 
   1   2   6       52.58       53.01      1.14 o 
   2   2   6       53.80       56.08      1.26 o 
   3   2   6        4.81        5.42      0.63 o 
   4   2   6        1.02        1.43      0.57 o 
   5   2   6        0.00        0.86      0.74 o 
  -5   3   6        2.04        2.85      0.86 o 
  -4   3   6        0.19       -0.63      0.68 o 
  -3   3   6        0.88        0.63      0.51 o 
  -2   3   6        0.73       -0.46      0.46 o 
  -1   3   6       31.64       29.98      0.97 o 
   0   3   6      107.97      118.77      3.09 o 
   1   3   6        1.97        7.99      0.51 o 
   2   3   6       22.67       31.52      1.03 o 
   3   3   6        0.23        0.06      0.46 o 
   4   3   6       19.73       20.83      1.14 o 
   5   3   6       21.42       21.63      1.43 o 
  -4   4   6        2.98        4.51      0.86 o 
  -3   4   6        0.00        0.06      0.51 o 
  -2   4   6        1.35        3.19      0.57 o 
  -1   4   6        6.72        7.59      0.57 o 
   0   4   6       27.08       27.37      0.69 o 
   1   4   6       47.58       58.92      1.31 o 
   2   4   6       65.19       71.58      1.54 o 
   3   4   6        4.93        6.79      0.63 o 
   4   4   6        1.03        0.57      0.63 o 
   5   4   6        2.15        2.11      0.86 o 
  -4   5   6        0.23       -0.11      0.86 o 
  -3   5   6        2.94        1.94      0.74 o 
  -2   5   6        0.15        0.34      0.51 o 
  -1   5   6        0.07        1.83      0.46 o 
   0   5   6       49.79       57.77      1.05 o 
   1   5   6        0.28        0.68      0.40 o 
   2   5   6       50.33       49.20      1.37 o 
   3   5   6       12.06       12.44      0.80 o 
   4   5   6        5.54        8.62      0.91 o 
   5   5   6        5.65        6.68      0.97 o 
  -3   6   6        0.02        0.34      0.74 o 
  -2   6   6        9.54       13.35      1.03 o 
  -1   6   6        6.22        4.28      0.68 o 
   0   6   6      180.41      161.78      2.98 o 
   1   6   6        0.14        0.29      0.46 o 
   2   6   6        3.71        3.88      0.57 o 
   3   6   6        2.99        1.77      0.63 o 
   4   6   6       13.04       13.12      1.03 o 
   5   6   6        0.76        0.57      0.74 o 
  -3   7   6        3.75        3.31      1.03 o 
  -2   7   6        1.57        1.60      0.74 o 
  -1   7   6       32.44       34.88      1.48 o 
   0   7   6        8.87        9.80      0.63 o 
   1   7   6       47.12       43.87      1.54 o 
   2   7   6       33.63       33.40      1.37 o 
   3   7   6       15.87       15.92      1.08 o 
   4   7   6        5.31        6.16      0.86 o 
   5   7   6       34.59       31.11      1.71 o 
  -2   8   6        2.59        1.20      0.91 o 
  -1   8   6       18.12       17.18      1.26 o 
   0   8   6        7.99        7.14      0.62 o 
   1   8   6        0.18        0.86      0.57 o 
   2   8   6        0.16        0.00      0.63 o 
   3   8   6       37.47       33.74      1.48 o 
   4   8   6       31.20       27.74      1.54 o 
   5   8   6       11.05       13.12      1.31 o 
  -2   9   6        1.83        2.05      0.86 o 
  -1   9   6        9.12        6.56      1.14 o 
   0   9   6       37.44       39.22      1.23 o 
   1   9   6        0.03        0.40      0.68 o 
   2   9   6        3.09        2.80      0.80 o 
   3   9   6        5.48        4.68      0.91 o 
   4   9   6        0.48        0.17      0.80 o 
  -1  10   6        1.68        1.88      0.91 o 
   0  10   6        7.39        6.85      0.77 o 
   1  10   6       22.53       28.48      1.54 o 
   2  10   6        0.54        0.00      0.86 o 
   3  10   6        0.21       -0.80      0.80 o 
   1  11   6        0.01        0.11      0.86 o 
   2  11   6       10.45       12.04      1.31 o 
  -2 -10   7        0.08        0.29      0.68 o 
  -1 -10   7        3.68        2.17      0.91 o 
   0 -10   7        1.69        3.09      0.69 o 
  -3  -9   7        1.73        3.54      0.91 o 
  -2  -9   7        0.22        1.14      0.63 o 
  -1  -9   7       28.99       25.40      1.60 o 
   0  -9   7       15.06       18.69      1.74 o 
   1  -9   7       35.32       42.82      1.94 o 
  -4  -8   7        1.56        0.23      0.86 o 
  -3  -8   7       16.69       16.61      1.26 o 
  -2  -8   7       16.28       19.75      1.20 o 
  -1  -8   7       27.81       29.28      1.60 o 
   0  -8   7       72.97       73.55      1.58 o 
   1  -8   7        8.16        7.65      0.97 o 
   2  -8   7        0.01        1.20      0.63 o 
  -4  -7   7        0.29        0.23      0.80 o 
  -3  -7   7        9.38        8.39      0.97 o 
  -2  -7   7       63.58       61.02      1.89 o 
  -1  -7   7       94.16       92.30      2.29 o 
   0  -7   7      138.19      143.04      3.41 o 
   1  -7   7       10.30       10.10      0.97 o 
   2  -7   7        0.10       -0.68      0.68 o 
   3  -7   7        0.03        0.11      0.68 o 
  -5  -6   7        1.14        2.05      0.80 o 
  -4  -6   7       11.73       12.78      1.14 o 
  -3  -6   7       34.45       35.63      1.54 o 
  -2  -6   7       11.37       12.95      1.03 o 
  -1  -6   7        8.77        6.22      0.86 o 
   0  -6   7      132.95      127.47      1.72 o 
   1  -6   7       90.08       88.92      2.17 o 
   2  -6   7        0.41        0.40      0.68 o 
   3  -6   7        1.80        1.71      0.74 o 
  -5  -5   7        0.37        0.40      0.80 o 
  -4  -5   7       74.92       78.40      2.29 o 
  -3  -5   7      167.10      180.65      2.92 o 
  -2  -5   7       34.05       34.66      1.31 o 
  -1  -5   7      133.24      136.38      2.29 o 
   0  -5   7      132.68      142.54      1.66 o 
   1  -5   7      168.67      170.36      2.69 o 
   2  -5   7       10.88       11.30      0.91 o 
   3  -5   7        2.00        2.11      0.74 o 
   4  -5   7        7.17        6.62      1.08 o 
  -5  -4   7       17.99       18.60      1.31 o 
  -4  -4   7        6.74        7.36      0.97 o 
  -3  -4   7       16.91       18.15      1.03 o 
  -2  -4   7        0.62        1.31      0.51 o 
  -1  -4   7        9.15       10.16      0.74 o 
   0  -4   7       11.89        9.88      0.60 o 
   1  -4   7      116.34      110.90      2.12 o 
   2  -4   7        1.97        2.51      0.63 o 
   3  -4   7       18.90       15.92      1.14 o 
   4  -4   7        0.12       -0.23      0.80 o 
  -5  -3   7        0.85        0.63      0.80 o 
  -4  -3   7       31.67       31.23      1.48 o 
  -3  -3   7        7.96        8.62      0.91 o 
  -2  -3   7       82.79       77.96      1.72 o 
  -1  -3   7        0.87        0.17      0.29 o 
   0  -3   7       31.78       28.36      0.97 o 
   1  -3   7       56.10       58.58      1.43 o 
   2  -3   7       45.80       46.21      1.37 o 
   3  -3   7       44.83       47.46      1.71 o 
   4  -3   7       30.14       25.80      1.48 o 
  -5  -2   7        9.53        9.53      1.14 o 
  -4  -2   7       37.22       40.77      1.60 o 
  -3  -2   7       76.52       83.64      1.89 o 
  -2  -2   7        0.08        0.17      0.40 o 
  -1  -2   7       28.91       27.81      0.91 o 
   0  -2   7       69.04       71.45      1.01 o 
   1  -2   7        0.01        1.60      0.34 o 
   2  -2   7       15.29       13.41      0.80 o 
   3  -2   7        1.86        1.48      0.63 o 
   4  -2   7       18.73       17.01      1.26 o 
   5  -2   7        1.28        0.91      0.86 o 
  -5  -1   7        0.24        0.06      0.74 o 
  -4  -1   7       12.86       14.15      1.03 o 
  -3  -1   7        2.44        1.94      0.57 o 
  -2  -1   7        8.14        8.45      0.57 o 
  -1  -1   7       14.18       18.84      0.80 o 
   0  -1   7       10.56       10.57      0.44 o 
   1  -1   7       26.14       22.39      0.86 o 
   2  -1   7        7.37        6.05      0.57 o 
   3  -1   7       25.53       22.83      1.08 o 
   4  -1   7       24.74       22.09      1.31 o 
   5  -1   7        5.14        5.08      1.03 o 
  -5   0   7        0.13       -0.06      0.80 o 
  -4   0   7        4.65        5.82      0.86 o 
  -3   0   7       36.41       36.03      1.31 o 
  -2   0   7       70.24       74.00      1.60 o 
  -1   0   7      173.25      156.88      2.07 o 
   0   0   7     1311.83     1404.92     24.30 o 
   1   0   7       74.64       75.93      1.43 o 
   2   0   7       32.33       31.53      1.03 o 
   3   0   7       17.67       16.32      1.03 o 
   4   0   7       11.29       10.84      0.91 o 
   5   0   7        0.86       -0.91      0.91 o 
  -5   1   7       10.04       10.44      1.14 o 
  -4   1   7       34.91       31.17      1.48 o 
  -3   1   7       23.56       20.21      1.08 o 
  -2   1   7       12.18       10.79      0.74 o 
  -1   1   7       31.50       39.64      1.09 o 
   0   1   7      125.20      106.16      1.41 o 
   1   1   7        0.91        0.86      0.29 o 
   2   1   7        7.71        6.33      0.51 o 
   3   1   7        0.02       -0.11      0.46 o 
   4   1   7        6.31        6.79      0.86 o 
   5   1   7       13.12       11.01      1.20 o 
  -5   2   7        1.11        0.97      0.80 o 
  -4   2   7        0.06       -0.63      0.74 o 
  -3   2   7        9.27        8.16      0.86 o 
  -2   2   7        1.32        2.40      0.51 o 
  -1   2   7       91.52       81.62      1.60 o 
   0   2   7      159.46      145.23      3.99 o 
   1   2   7       81.99       79.95      1.49 o 
   2   2   7      134.42      123.46      1.95 o 
   3   2   7       85.90       97.51      1.94 o 
   4   2   7        0.77        0.17      0.63 o 
   5   2   7       12.97       12.67      1.20 o 
  -4   3   7       16.60       14.21      1.20 o 
  -3   3   7        9.54        9.59      0.97 o 
  -2   3   7       34.13       34.95      1.26 o 
  -1   3   7       20.59       21.81      0.91 o 
   0   3   7       69.48       62.69      0.97 o 
   1   3   7        0.00        0.00      0.34 o 
   2   3   7        0.61        0.40      0.40 o 
   3   3   7        3.13        3.77      0.57 o 
   4   3   7       11.75       12.38      1.03 o 
   5   3   7       16.96       15.12      1.20 o 
  -4   4   7        1.67        2.80      0.86 o 
  -3   4   7        1.16        1.83      0.63 o 
  -2   4   7        2.61        2.40      0.57 o 
  -1   4   7        5.00        5.53      0.57 o 
   0   4   7        4.56        5.18      0.40 o 
   1   4   7       11.03       16.78      0.80 o 
   2   4   7       12.94        8.56      0.68 o 
   3   4   7        0.08        0.74      0.46 o 
   4   4   7        1.16        0.97      0.57 o 
   5   4   7        0.96        2.34      0.80 o 
  -4   5   7        0.32        0.86      0.80 o 
  -3   5   7        0.12        0.17      0.68 o 
  -2   5   7        0.18        0.23      0.51 o 
  -1   5   7        1.35        1.31      0.51 o 
   0   5   7        7.45        6.99      0.48 o 
   1   5   7       36.63       37.24      1.20 o 
   2   5   7        8.38        6.11      0.68 o 
   3   5   7        2.71        3.37      0.63 o 
   4   5   7        2.89        1.37      0.68 o 
   5   5   7        8.20        8.04      0.97 o 
  -3   6   7        0.52       -0.06      0.74 o 
  -2   6   7        3.93        2.74      0.74 o 
  -1   6   7        1.42        1.48      0.57 o 
   0   6   7        0.96        0.64      0.42 o 
   1   6   7       54.42       53.25      1.60 o 
   2   6   7       36.48       41.74      1.43 o 
   3   6   7        0.35        0.74      0.63 o 
   4   6   7        0.68        1.03      0.68 o 
   5   6   7        0.33        0.51      0.74 o 
  -3   7   7        2.87        1.60      0.97 o 
  -2   7   7        3.14        5.36      0.86 o 
  -1   7   7        0.26       -0.11      0.57 o 
   0   7   7        5.07        4.54      0.54 o 
   1   7   7        7.48        7.76      0.86 o 
   2   7   7        5.52        8.39      0.86 o 
   3   7   7        4.50        3.19      0.74 o 
   4   7   7        0.03        0.97      0.74 o 
   5   7   7        4.67        5.08      1.08 o 
  -2   8   7        0.72        0.23      0.74 o 
  -1   8   7        0.83        1.14      0.68 o 
   0   8   7        9.56        7.72      0.88 o 
   1   8   7        1.15        0.00      0.68 o 
   2   8   7        0.71        1.20      0.68 o 
   3   8   7        0.77        0.86      0.63 o 
   4   8   7       21.88       17.06      1.37 o 
  -1   9   7        4.32        3.88      0.97 o 
   0   9   7        4.69        5.54      0.65 o 
   1   9   7        0.50        1.31      0.68 o 
   2   9   7        4.03        4.22      0.91 o 
   3   9   7        9.13       11.07      1.08 o 
   4   9   7        1.22        2.00      0.91 o 
   0  10   7        0.96        0.80      0.83 o 
   1  10   7        2.13        4.22      0.86 o 
   2  10   7        0.02       -0.17      0.80 o 
   3  10   7        0.96        0.46      0.74 o 
  -2 -10   8        0.00        1.14      0.80 o 
  -1 -10   8        0.43        0.63      0.68 o 
  -3  -9   8        7.04       10.38      1.26 o 
  -2  -9   8        0.00        0.17      0.68 o 
  -1  -9   8        1.29       -0.86      0.86 o 
   0  -9   8        9.03       10.82      0.86 o 
   1  -9   8        7.31        9.70      1.20 o 
  -4  -8   8        3.19        5.82      0.91 o 
  -3  -8   8       14.00       17.29      1.26 o 
  -2  -8   8        1.98        2.97      0.74 o 
  -1  -8   8       33.00       35.22      1.60 o 
   0  -8   8        3.53        3.61      0.61 o 
   1  -8   8        1.30        1.37      0.80 o 
   2  -8   8        4.79        4.79      1.20 o 
  -4  -7   8        6.07        6.56      1.03 o 
  -3  -7   8        0.17       -0.11      0.68 o 
  -2  -7   8        0.01        0.17      0.63 o 
  -1  -7   8       51.65       50.32      1.88 o 
   0  -7   8        9.69       10.98      0.83 o 
   1  -7   8        0.78       -0.74      0.74 o 
   2  -7   8        7.52        7.02      1.03 o 
   3  -7   8        0.23        0.68      0.86 o 
  -4  -6   8        2.35        3.37      0.80 o 
  -3  -6   8       74.62       70.98      2.11 o 
  -2  -6   8       35.43       42.48      1.54 o 
  -1  -6   8      196.39      215.21      3.15 o 
   0  -6   8       46.75       49.94      2.57 o 
   1  -6   8      131.60      133.24      2.75 o 
   2  -6   8       12.47       12.44      1.14 o 
   3  -6   8        8.46       11.47      1.08 o 
  -5  -5   8        2.18        0.51      1.03 o 
  -4  -5   8        2.53        2.62      0.86 o 
  -3  -5   8       13.25       15.98      1.14 o 
  -2  -5   8      152.49      158.79      2.69 o 
  -1  -5   8        1.01        2.11      0.63 o 
   0  -5   8       54.27       44.62      1.60 o 
   1  -5   8       23.52       23.86      1.26 o 
   2  -5   8       23.01       24.26      1.26 o 
   3  -5   8        0.55        0.57      0.68 o 
   4  -5   8       21.66       22.14      1.48 o 
  -5  -4   8        3.11        3.59      0.97 o 
  -4  -4   8       20.88       21.23      1.26 o 
  -3  -4   8       60.75       63.02      1.94 o 
  -2  -4   8      251.97      259.90      3.22 o 
  -1  -4   8       66.77       65.97      1.66 o 
   0  -4   8       68.39       64.80      1.49 o 
   1  -4   8      325.44      315.59      3.57 o 
   2  -4   8       54.45       55.47      1.71 o 
   3  -4   8       11.28       10.56      1.03 o 
   4  -4   8       53.79       54.48      2.11 o 
  -5  -3   8        5.36        6.16      1.08 o 
  -4  -3   8       42.73       43.80      1.83 o 
  -3  -3   8      510.27      543.49      4.97 o 
  -2  -3   8       99.06      110.03      2.17 o 
  -1  -3   8       27.52       21.24      0.97 o 
   0  -3   8        4.31        2.60      0.46 o 
   1  -3   8      149.71      151.94      2.41 o 
   2  -3   8       23.19       22.78      1.14 o 
   3  -3   8       20.30       20.89      1.20 o 
   4  -3   8       12.75        9.07      1.14 o 
  -5  -2   8        0.29        0.46      0.80 o 
  -4  -2   8        3.93        3.71      0.86 o 
  -3  -2   8        2.08        1.83      0.74 o 
  -2  -2   8       40.11       44.15      1.37 o 
  -1  -2   8        9.09        6.11      0.51 o 
   0  -2   8        2.08        4.38      0.88 o 
   1  -2   8       41.42       42.22      1.26 o 
   2  -2   8        6.55        4.79      0.68 o 
   3  -2   8       47.19       47.06      1.60 o 
   4  -2   8        7.09        5.82      1.03 o 
   5  -2   8        0.40        1.94      0.80 o 
  -5  -1   8        0.86        0.23      0.86 o 
  -4  -1   8        4.75        6.45      0.86 o 
  -3  -1   8        9.75        8.73      0.86 o 
  -2  -1   8        0.74        1.71      0.51 o 
  -1  -1   8      175.42      189.09      2.35 o 
   0  -1   8        0.05        0.13      0.23 o 
   1  -1   8       85.42       87.55      1.66 o 
   2  -1   8       65.78       60.48      1.54 o 
   3  -1   8       58.46       60.28      1.77 o 
   4  -1   8       18.56       15.92      1.14 o 
   5  -1   8        1.06       -0.17      0.86 o 
  -5   0   8        0.18        1.08      0.74 o 
  -4   0   8        5.25        5.88      0.91 o 
  -3   0   8       23.32       26.31      1.26 o 
  -2   0   8        3.28        3.71      0.63 o 
  -1   0   8       82.70       98.98      1.83 o 
   0   0   8       21.13       21.97      0.61 o 
   1   0   8      175.88      178.50      2.30 o 
   2   0   8        1.15        0.34      0.46 o 
   3   0   8        6.31        6.33      0.74 o 
   4   0   8       10.01        8.50      0.97 o 
   5   0   8        0.24        0.63      0.80 o 
  -5   1   8        1.10        0.80      0.86 o 
  -4   1   8        8.57       11.18      1.03 o 
  -3   1   8        3.26        2.40      0.63 o 
  -2   1   8       35.50       34.32      1.26 o 
  -1   1   8       58.57       59.74      1.43 o 
   0   1   8        8.22        8.97      0.42 o 
   1   1   8       53.50       41.04      1.20 o 
   2   1   8        9.49        9.02      0.63 o 
   3   1   8       17.02       18.43      0.97 o 
   4   1   8       61.32       66.27      1.94 o 
   5   1   8       25.59       24.94      1.66 o 
  -4   2   8        8.68        7.25      1.03 o 
  -3   2   8       27.04       25.86      1.26 o 
  -2   2   8       64.19       78.13      1.83 o 
  -1   2   8       62.58       60.94      1.49 o 
   0   2   8      117.41      131.39      2.72 o 
   1   2   8       28.68       27.75      0.97 o 
   2   2   8        0.03        0.23      0.46 o 
   3   2   8       32.20       33.29      1.26 o 
   4   2   8        4.33        3.77      0.80 o 
   5   2   8        0.65        0.57      0.91 o 
  -4   3   8       19.50       19.40      1.43 o 
  -3   3   8       12.02        9.81      0.91 o 
  -2   3   8       16.31       16.15      0.97 o 
  -1   3   8        1.76        3.25      0.51 o 
   0   3   8       19.69       16.18      0.61 o 
   1   3   8       24.26       25.12      0.97 o 
   2   3   8        2.61        0.86      0.51 o 
   3   3   8        1.59        3.19      0.63 o 
   4   3   8       14.84       17.29      1.20 o 
   5   3   8        0.87        0.23      0.86 o 
  -4   4   8        0.71        0.74      0.74 o 
  -3   4   8        4.19        1.88      0.74 o 
  -2   4   8        5.59        4.39      0.63 o 
  -1   4   8        0.05        0.51      0.46 o 
   0   4   8       23.85       24.04      2.26 o 
   1   4   8       23.98       24.49      0.97 o 
   2   4   8        6.01        5.08      0.57 o 
   3   4   8       36.80       32.43      1.31 o 
   4   4   8        1.01        1.20      0.57 o 
   5   4   8        3.75        5.71      1.03 o 
  -3   5   8       17.93       17.41      1.31 o 
  -2   5   8        0.35        0.68      0.57 o 
  -1   5   8       27.73       26.09      1.14 o 
   0   5   8        0.22        1.06      0.32 o 
   1   5   8        2.76        1.20      0.51 o 
   2   5   8       10.11       10.39      0.80 o 
   3   5   8        9.02       10.10      0.91 o 
   4   5   8        2.44        1.71      0.63 o 
   5   5   8       11.94       11.75      1.14 o 
  -3   6   8        0.42        1.65      0.68 o 
  -2   6   8        2.46        2.40      0.74 o 
  -1   6   8        1.45        2.17      0.51 o 
   0   6   8        5.21        4.41      0.48 o 
   1   6   8        2.73        3.99      0.63 o 
   2   6   8        5.43        7.47      0.80 o 
   3   6   8        3.11        4.34      0.68 o 
   4   6   8        1.22        1.31      0.63 o 
   5   6   8        0.43        2.28      0.74 o 
  -3   7   8        0.06       -0.86      0.86 o 
  -2   7   8        0.03        1.08      0.68 o 
  -1   7   8        4.96        3.19      0.80 o 
   0   7   8        0.52        1.11      0.63 o 
   1   7   8        8.04        5.59      0.86 o 
   2   7   8        0.78       -0.29      0.63 o 
   3   7   8        0.60        0.46      0.68 o 
   4   7   8        0.26        0.34      0.68 o 
  -2   8   8        0.00        1.94      0.74 o 
  -1   8   8        1.28        0.68      0.68 o 
   0   8   8        0.23        1.37      0.48 o 
   1   8   8        8.04        5.99      0.86 o 
   2   8   8       10.96       12.33      1.03 o 
   3   8   8        0.08       -0.46      0.74 o 
   4   8   8        0.04        1.88      0.68 o 
  -1   9   8        0.54       -0.86      0.86 o 
   0   9   8        2.06        1.68      0.56 o 
   1   9   8        0.21       -0.29      0.74 o 
   2   9   8        0.10        1.54      0.57 o 
   3   9   8        0.56        0.63      0.80 o 
   0  10   8        0.24        0.29      0.56 o 
   1  10   8        0.02       -0.68      0.80 o 
   2  10   8        0.68        1.20      0.80 o 
  -2  -9   9        0.53       -0.80      0.80 o 
  -1  -9   9        0.01        0.57      0.68 o 
   0  -9   9        3.56        4.07      0.65 o 
  -3  -8   9        1.79        1.71      0.86 o 
  -2  -8   9        2.63        0.91      0.80 o 
  -1  -8   9        0.45        1.31      0.68 o 
   0  -8   9        1.51        1.78      0.86 o 
   1  -8   9        1.10       -0.23      0.97 o 
  -4  -7   9        0.61        0.91      0.74 o 
  -3  -7   9        0.66       -0.29      0.74 o 
  -2  -7   9       23.83       25.74      1.37 o 
  -1  -7   9        0.10       -0.46      0.68 o 
   0  -7   9       11.03       10.73      0.73 o 
   1  -7   9       24.38       23.40      1.48 o 
   2  -7   9       22.98       24.88      1.66 o 
  -4  -6   9        0.01       -0.46      0.86 o 
  -3  -6   9        6.24        7.36      0.97 o 
  -2  -6   9        3.49        2.85      0.80 o 
  -1  -6   9       49.24       47.35      1.66 o 
   0  -6   9        0.00        0.50      0.91 o 
   1  -6   9       11.30       10.50      0.97 o 
   2  -6   9        0.26        0.17      0.63 o 
   3  -6   9        0.72        0.80      0.86 o 
  -4  -5   9        1.67        0.23      0.86 o 
  -3  -5   9       25.03       23.40      1.26 o 
  -2  -5   9        5.98        5.42      0.80 o 
  -1  -5   9       31.89       27.29      1.26 o 
   0  -5   9       27.39       24.19      0.85 o 
   1  -5   9       42.20       44.72      1.66 o 
   2  -5   9        4.88        4.68      0.86 o 
   3  -5   9       15.31       17.06      1.20 o 
  -5  -4   9        2.18        5.59      0.97 o 
  -4  -4   9        6.93        7.82      0.97 o 
  -3  -4   9       85.47       75.97      2.17 o 
  -2  -4   9       15.70       11.87      0.97 o 
  -1  -4   9       77.20       75.81      1.89 o 
   0  -4   9        0.13       -0.26      0.36 o 
   1  -4   9      186.02      188.64      2.92 o 
   2  -4   9      133.88      133.54      2.69 o 
   3  -4   9       31.30       27.80      1.54 o 
   4  -4   9        1.21        0.57      0.91 o 
  -5  -3   9        7.57        7.25      1.08 o 
  -4  -3   9       16.93       14.67      1.14 o 
  -3  -3   9      233.96      241.25      3.39 o 
  -2  -3   9        4.05        5.19      0.74 o 
  -1  -3   9       87.80       92.20      1.89 o 
   0  -3   9       10.84        8.35      0.52 o 
   1  -3   9        0.08       -0.63      0.63 o 
   2  -3   9      158.03      154.67      2.75 o 
   3  -3   9      110.96      112.33      2.69 o 
   4  -3   9       24.74       22.66      1.54 o 
  -5  -2   9        0.03       -0.57      0.86 o 
  -4  -2   9       63.89       60.79      2.06 o 
  -3  -2   9        1.48        3.59      0.91 o 
  -2  -2   9      234.20      229.16      2.99 o 
  -1  -2   9       22.66       23.86      1.03 o 
   0  -2   9        0.44        0.86      0.28 o 
   1  -2   9      255.00      244.76      2.99 o 
   2  -2   9      342.35      342.56      3.97 o 
   3  -2   9        8.54        9.81      0.97 o 
   4  -2   9       85.15       93.04      2.57 o 
  -5  -1   9       11.77       11.13      1.26 o 
  -4  -1   9       14.20       18.83      1.31 o 
  -3  -1   9      363.12      373.02      4.20 o 
  -2  -1   9      272.67      279.81      3.34 o 
  -1  -1   9       26.12       18.84      0.97 o 
   0  -1   9        1.42        2.73      0.28 o 
   1  -1   9        6.23        7.30      0.57 o 
   2  -1   9       60.68       59.55      1.66 o 
   3  -1   9       18.02       16.78      1.20 o 
   4  -1   9        3.96        1.43      0.86 o 
   5  -1   9        0.03       -0.40      0.86 o 
  -5   0   9       10.68       12.84      1.20 o 
  -4   0   9        2.30        2.91      0.80 o 
  -3   0   9        1.50        1.71      0.74 o 
  -2   0   9      296.34      291.73      3.39 o 
  -1   0   9       11.77       10.90      0.80 o 
   0   0   9       47.80       44.75      1.29 o 
   1   0   9        0.05        0.17      0.34 o 
   2   0   9        1.34        1.71      0.63 o 
   3   0   9       45.62       48.09      1.60 o 
   4   0   9        0.91       -0.91      0.91 o 
   5   0   9       12.17       15.63      1.31 o 
  -4   1   9        0.25        0.17      0.68 o 
  -3   1   9        7.37        6.85      0.80 o 
  -2   1   9        0.01        0.00      0.57 o 
  -1   1   9      262.96      262.09      2.99 o 
   0   1   9        1.54        1.76      0.28 o 
   1   1   9        6.24       15.41      0.86 o 
   2   1   9        9.53        9.42      0.74 o 
   3   1   9        2.81        3.77      0.68 o 
   4   1   9       32.83       33.23      1.54 o 
   5   1   9        0.18       -0.46      0.86 o 
  -4   2   9        0.06       -0.80      0.80 o 
  -3   2   9       26.76       21.58      1.31 o 
  -2   2   9        4.09        4.05      0.68 o 
  -1   2   9       35.97       33.75      1.20 o 
   0   2   9       25.20       28.17      1.48 o 
   1   2   9      153.16      171.48      2.47 o 
   2   2   9        1.28        2.00      0.51 o 
   3   2   9        0.00        0.06      0.46 o 
   4   2   9        1.28        1.43      0.74 o 
   5   2   9        1.92        0.51      0.97 o 
  -4   3   9        2.14        2.28      0.91 o 
  -3   3   9        3.76        4.16      0.80 o 
  -2   3   9       54.13       50.27      1.66 o 
  -1   3   9       21.79       21.35      1.08 o 
   0   3   9       11.98        8.61      0.63 o 
   1   3   9       90.07       87.30      1.83 o 
   2   3   9        1.30        2.34      0.57 o 
   3   3   9        1.28        0.29      0.63 o 
   4   3   9       38.30       39.40      1.71 o 
   5   3   9       14.58       11.41      1.20 o 
  -4   4   9        0.18        0.00      0.86 o 
  -3   4   9        0.84       -0.29      0.68 o 
  -2   4   9       22.24       23.57      1.20 o 
  -1   4   9        9.38        7.42      0.74 o 
   0   4   9       34.72       31.81      3.34 o 
   1   4   9       18.25       20.49      1.03 o 
   2   4   9        0.75        0.97      0.51 o 
   3   4   9       21.34       20.43      1.08 o 
   4   4   9        1.94        2.28      0.80 o 
   5   4   9        0.45        1.37      0.80 o 
  -3   5   9        1.14        1.14      0.74 o 
  -2   5   9        0.39        1.43      0.57 o 
  -1   5   9        2.53        3.42      0.63 o 
   0   5   9        5.65        4.70      0.71 o 
   1   5   9        0.02        1.20      0.51 o 
   2   5   9        2.15        0.86      0.63 o 
   3   5   9        0.06       -0.68      0.68 o 
   4   5   9       14.94       15.12      1.14 o 
   5   5   9        1.09        1.26      0.80 o 
  -3   6   9        0.01        0.40      0.74 o 
  -2   6   9        2.16        1.94      0.68 o 
  -1   6   9        1.76        1.03      0.63 o 
   0   6   9        0.02        0.17      0.38 o 
   1   6   9        0.82        1.77      0.46 o 
   2   6   9        1.88        1.43      0.68 o 
   3   6   9        6.60        5.08      0.86 o 
   4   6   9        4.11        3.82      0.86 o 
  -2   7   9        1.28        0.97      0.80 o 
  -1   7   9        0.94        1.60      0.57 o 
   0   7   9        0.35        0.53      0.42 o 
   1   7   9        0.76        2.17      0.68 o 
   2   7   9        4.13        2.68      0.80 o 
   3   7   9       13.56       11.24      1.14 o 
   4   7   9        0.11       -0.06      0.74 o 
  -2   8   9        0.38       -0.34      0.80 o 
  -1   8   9        1.27        2.74      0.74 o 
   0   8   9        0.21        0.67      0.42 o 
   1   8   9        4.19        4.11      0.80 o 
   2   8   9        3.89        4.11      0.86 o 
   3   8   9        0.99        0.91      0.80 o 
   4   8   9        0.06       -0.86      0.86 o 
  -1   9   9        0.04        0.06      0.86 o 
   0   9   9        0.08        0.15      0.91 o 
   1   9   9        0.00        1.37      0.63 o 
   2   9   9        0.26        0.17      0.68 o 
   3   9   9        0.93        0.80      0.80 o 
   1  10   9        0.00        1.14      0.63 o 
  -1  -9  10        0.84        0.74      0.86 o 
  -3  -8  10        4.53        5.36      0.97 o 
  -2  -8  10        6.78        8.39      1.03 o 
  -1  -8  10        0.00       -0.11      0.74 o 
   0  -8  10        0.94        1.56      0.54 o 
   1  -8  10        0.35        1.14      0.80 o 
  -3  -7  10        4.81        6.96      1.08 o 
  -2  -7  10        2.04        2.45      0.74 o 
  -1  -7  10        0.37        0.23      0.68 o 
   0  -7  10        2.08        2.92      0.49 o 
   1  -7  10       12.25       13.30      1.14 o 
   2  -7  10        3.28        5.70      1.03 o 
  -4  -6  10        2.36        2.00      0.86 o 
  -3  -6  10        0.00       -0.17      0.63 o 
  -2  -6  10       32.21       27.23      1.48 o 
  -1  -6  10        6.57        4.79      0.80 o 
   0  -6  10        0.45        0.33      0.42 o 
   1  -6  10        0.03       -0.06      0.68 o 
   2  -6  10       10.00        9.87      1.14 o 
  -4  -5  10        0.23        0.97      0.74 o 
  -3  -5  10        8.15        8.44      0.97 o 
  -2  -5  10       67.75       64.05      1.94 o 
  -1  -5  10        0.25        0.11      0.57 o 
   0  -5  10        2.60        1.98      0.42 o 
   1  -5  10        1.20       -0.34      0.63 o 
   2  -5  10        4.43        3.94      0.80 o 
   3  -5  10        0.00        1.08      0.68 o 
  -4  -4  10        8.32        7.82      1.08 o 
  -3  -4  10        3.11        1.94      0.86 o 
  -2  -4  10        3.03        4.11      0.86 o 
  -1  -4  10        1.80        1.94      0.63 o 
   0  -4  10        0.11       -0.36      0.36 o 
   1  -4  10       72.84       77.61      2.06 o 
   2  -4  10       22.81       23.97      1.37 o 
   3  -4  10        6.33        5.02      1.03 o 
  -4  -3  10        0.60        1.20      0.74 o 
  -3  -3  10       62.56       61.13      1.94 o 
  -2  -3  10        5.64        5.65      0.74 o 
  -1  -3  10        0.01       -0.29      0.46 o 
   0  -3  10       24.96       26.55      1.31 o 
   1  -3  10        4.53        3.77      0.68 o 
   2  -3  10        4.91        5.53      0.86 o 
   3  -3  10       26.85       30.77      1.54 o 
   4  -3  10        5.29        6.33      1.08 o 
  -4  -2  10        4.13        5.82      0.97 o 
  -3  -2  10       68.23       64.23      2.06 o 
  -2  -2  10        4.63        5.42      0.74 o 
  -1  -2  10       10.99        9.19      0.74 o 
   0  -2  10       30.73       33.16      0.89 o 
   1  -2  10       98.44      102.80      2.12 o 
   2  -2  10      290.57      297.30      3.74 o 
   3  -2  10       24.20       23.57      1.31 o 
   4  -2  10        8.12        7.59      1.08 o 
  -4  -1  10       14.56       13.70      1.20 o 
  -3  -1  10      193.03      206.91      3.21 o 
  -2  -1  10      120.58      128.43      2.46 o 
  -1  -1  10       34.57       23.76      1.14 o 
   0  -1  10       15.57       17.78      1.06 o 
   1  -1  10       56.46       52.23      1.54 o 
   2  -1  10       91.12       98.59      2.23 o 
   3  -1  10      253.16      277.75      3.79 o 
   4  -1  10        0.48        0.51      0.91 o 
  -4   0  10       24.12       17.07      1.37 o 
  -3   0  10       13.64       16.26      1.14 o 
  -2   0  10       44.20       41.41      1.60 o 
  -1   0  10      109.38      100.33      2.12 o 
   0   0  10        4.82        3.20      0.40 o 
   1   0  10        1.18        1.08      0.57 o 
   2   0  10      398.00      402.24      4.27 o 
   3   0  10       11.74       12.27      1.03 o 
   4   0  10       33.09       34.20      1.66 o 
  -4   1  10       37.94       41.33      1.88 o 
  -3   1  10       60.91       54.90      1.89 o 
  -2   1  10      131.48      131.21      2.52 o 
  -1   1  10       38.71       34.10      1.37 o 
   0   1  10      203.52      198.08      2.87 o 
   1   1  10       29.58       29.06      1.26 o 
   2   1  10      298.21      313.91      3.68 o 
   3   1  10       13.27       15.81      1.08 o 
   4   1  10        1.60       -0.11      0.80 o 
   5   1  10        0.99        1.31      0.97 o 
  -4   2  10        4.14        6.62      0.97 o 
  -3   2  10       14.32       13.01      1.14 o 
  -2   2  10       69.74       65.32      1.89 o 
  -1   2  10       77.92       73.87      1.89 o 
   0   2  10        3.37        3.30      0.40 o 
   1   2  10       32.09       34.03      1.26 o 
   2   2  10        2.13        1.83      0.63 o 
   3   2  10       24.85       22.72      1.26 o 
   4   2  10        3.05        2.68      0.86 o 
   5   2  10        7.11        9.87      1.14 o 
  -4   3  10        0.02        0.06      0.80 o 
  -3   3  10        2.34        2.68      0.74 o 
  -2   3  10       45.73       49.46      1.71 o 
  -1   3  10       12.87        9.64      0.86 o 
   0   3  10        0.34        0.34      0.38 o 
   1   3  10        0.01        0.11      0.51 o 
   2   3  10       37.81       36.66      1.37 o 
   3   3  10        0.61        1.65      0.57 o 
   4   3  10       58.45       53.75      2.00 o 
   5   3  10        5.07        7.53      1.08 o 
  -3   4  10       31.07       31.85      1.66 o 
  -2   4  10        6.19        5.36      0.91 o 
  -1   4  10        7.45        8.39      0.80 o 
   0   4  10        0.73        1.75      0.38 o 
   1   4  10       41.77       42.78      1.48 o 
   2   4  10        4.21        6.73      0.74 o 
   3   4  10       20.76       20.83      1.20 o 
   4   4  10        0.41        0.80      0.74 o 
   5   4  10        1.41        0.86      0.91 o 
  -3   5  10        1.40        0.46      0.86 o 
  -2   5  10       12.01       11.41      1.08 o 
  -1   5  10        2.08        2.45      0.63 o 
   0   5  10       16.75       15.17      0.71 o 
   1   5  10       20.03       18.44      1.14 o 
   2   5  10        1.08        0.63      0.68 o 
   3   5  10        4.68        4.11      0.86 o 
   4   5  10        5.37        4.45      0.91 o 
  -2   6  10        6.72        6.10      1.03 o 
  -1   6  10        3.57        2.74      0.74 o 
   0   6  10       10.19       11.04      0.69 o 
   1   6  10       11.09       10.10      0.91 o 
   2   6  10        0.78        0.68      0.68 o 
   3   6  10        5.15        3.94      0.91 o 
   4   6  10        0.70        0.40      0.86 o 
  -2   7  10        0.90        1.03      0.74 o 
  -1   7  10        0.85        1.71      0.68 o 
   0   7  10        2.30        2.85      0.54 o 
   1   7  10        1.29        1.83      0.74 o 
   2   7  10        6.78        7.47      0.91 o 
   3   7  10        1.81        1.77      0.80 o 
   4   7  10        0.32       -0.11      0.68 o 
  -1   8  10        0.25        0.34      0.80 o 
   0   8  10        0.02       -0.76      0.88 o 
   1   8  10        0.37        0.86      0.68 o 
   2   8  10        0.33        0.74      0.74 o 
   3   8  10        2.18        2.57      0.86 o 
   0   9  10        0.30        0.15      0.52 o 
   1   9  10        0.00       -0.46      0.80 o 
   2   9  10        0.01        1.26      0.74 o 
  -2  -8  11        0.12        0.23      0.74 o 
  -1  -8  11        4.32        4.11      0.97 o 
   0  -8  11        0.03        0.31      0.52 o 
  -3  -7  11        0.01        0.11      0.74 o 
  -2  -7  11        4.45        5.08      0.91 o 
  -1  -7  11        1.49        1.65      0.68 o 
   0  -7  11        5.14        6.64      0.66 o 
   1  -7  11        1.36        2.00      0.80 o 
  -3  -6  11        0.99        1.71      0.80 o 
  -2  -6  11        0.07       -0.17      0.68 o 
  -1  -6  11        0.48       -0.63      0.63 o 
   0  -6  11        1.46        1.72      0.80 o 
   1  -6  11       22.40       24.48      1.43 o 
   2  -6  11        1.05        1.37      0.74 o 
  -4  -5  11       10.29       13.29      1.20 o 
  -3  -5  11        3.61        5.53      0.91 o 
  -2  -5  11        6.36        2.62      0.86 o 
  -1  -5  11       13.81       12.38      1.08 o 
   0  -5  11        1.52        1.61      0.63 o 
   1  -5  11       28.47       28.71      1.43 o 
   2  -5  11        1.30        0.80      0.80 o 
   3  -5  11        6.04        6.68      1.08 o 
  -4  -4  11        0.00        1.71      0.57 o 
  -3  -4  11        2.28        3.19      0.80 o 
  -2  -4  11       53.20       52.26      1.83 o 
  -1  -4  11       25.22       15.30      1.08 o 
   0  -4  11       15.89       12.56      0.66 o 
   1  -4  11        6.64        4.51      0.86 o 
   2  -4  11        0.42        1.08      0.68 o 
   3  -4  11        2.85        3.99      0.80 o 
  -4  -3  11        1.45        1.94      0.80 o 
  -3  -3  11        0.22        1.14      0.63 o 
  -2  -3  11       22.66       19.86      1.20 o 
  -1  -3  11        0.14        0.51      0.46 o 
   0  -3  11       10.62       10.03      0.94 o 
   1  -3  11        3.08        2.40      0.68 o 
   2  -3  11        6.29        6.73      0.86 o 
   3  -3  11        8.83        7.93      1.14 o 
  -4  -2  11       40.08       39.62      1.88 o 
  -3  -2  11        0.83        0.34      0.74 o 
  -2  -2  11        5.86        5.99      0.80 o 
  -1  -2  11        6.07        7.30      0.80 o 
   0  -2  11        6.61        4.39      0.45 o 
   1  -2  11       36.21       39.86      1.43 o 
   2  -2  11        6.05        6.56      0.91 o 
   3  -2  11       42.96       38.20      1.66 o 
   4  -2  11        8.40        8.27      1.20 o 
  -4  -1  11       18.63       20.49      1.37 o 
  -3  -1  11        4.18        4.45      0.91 o 
  -2  -1  11        3.08        1.65      0.74 o 
  -1  -1  11        4.86        4.62      0.68 o 
   0  -1  11       10.00        8.71      0.52 o 
   1  -1  11        4.93        3.82      0.68 o 
   2  -1  11       30.48       35.28      1.43 o 
   3  -1  11        4.54        5.31      0.97 o 
   4  -1  11        1.74        2.34      0.86 o 
  -4   0  11        2.16        4.22      0.86 o 
  -3   0  11       50.87       52.37      1.88 o 
  -2   0  11        8.14        8.39      0.86 o 
  -1   0  11        8.39        7.25      0.80 o 
   0   0  11        1.31        1.08      0.44 o 
   1   0  11      173.88      173.69      2.81 o 
   2   0  11      221.74      234.03      3.39 o 
   3   0  11        0.44        0.91      0.74 o 
   4   0  11        7.31        5.88      1.03 o 
  -4   1  11        0.65        0.80      0.97 o 
  -3   1  11       20.20       19.80      1.31 o 
  -2   1  11       93.71       98.69      2.34 o 
  -1   1  11      167.48      170.94      2.75 o 
   0   1  11        1.48        1.14      0.57 o 
   1   1  11       76.90       75.12      1.89 o 
   2   1  11        0.03        0.29      0.74 o 
   3   1  11       68.71       71.25      2.11 o 
   4   1  11       10.71        9.47      1.14 o 
  -4   2  11        7.83        6.16      1.20 o 
  -3   2  11        2.51        2.28      0.80 o 
  -2   2  11        0.70        1.08      0.57 o 
  -1   2  11      131.51      136.99      2.58 o 
   0   2  11       39.29       37.81      3.34 o 
   1   2  11       74.58       78.66      1.94 o 
   2   2  11      101.07      105.24      2.35 o 
   3   2  11       22.04       22.89      1.31 o 
   4   2  11        1.40        2.34      0.80 o 
  -3   3  11        3.26        2.11      0.86 o 
  -2   3  11       13.08       13.35      1.03 o 
  -1   3  11        6.64        4.74      0.86 o 
   0   3  11      214.95      219.76      3.64 o 
   1   3  11       20.99       22.32      1.14 o 
   2   3  11      151.96      152.39      2.86 o 
   3   3  11        1.09        2.05      0.68 o 
   4   3  11        2.91        3.37      0.91 o 
  -3   4  11        6.61        6.50      0.97 o 
  -2   4  11        3.96        5.36      0.74 o 
  -1   4  11       30.33       27.17      1.37 o 
   0   4  11      111.98      113.52      4.00 o 
   1   4  11       39.29       35.12      1.48 o 
   2   4  11        8.25        7.65      0.97 o 
   3   4  11       24.62       22.20      1.37 o 
   4   4  11        0.00       -0.74      0.80 o 
  -3   5  11        0.00        1.37      0.74 o 
  -2   5  11       14.03       13.24      1.14 o 
  -1   5  11       15.14       15.01      1.20 o 
   0   5  11        1.25        1.70      0.54 o 
   1   5  11        0.21        0.63      0.68 o 
   2   5  11       68.35       70.57      2.11 o 
   3   5  11        1.10        1.26      0.80 o 
   4   5  11       25.20       22.43      1.43 o 
  -2   6  11        6.87        7.76      1.08 o 
  -1   6  11        0.88        2.68      0.74 o 
   0   6  11        3.67        3.80      0.62 o 
   1   6  11       11.17       15.81      1.08 o 
   2   6  11        0.08       -0.68      0.68 o 
   3   6  11       17.87       20.89      1.37 o 
   4   6  11        1.81        0.63      0.86 o 
  -1   7  11        1.57        0.06      0.80 o 
   0   7  11        2.67        3.00      0.54 o 
   1   7  11        0.47        1.83      0.74 o 
   2   7  11        0.43        1.31      0.74 o 
   3   7  11        3.75        2.51      0.86 o 
  -1   8  11        0.40       -0.57      0.91 o 
   0   8  11        0.21       -0.40      0.53 o 
   1   8  11        3.58        5.19      0.86 o 
   2   8  11        0.46        1.83      0.86 o 
   3   8  11        1.15        1.71      0.74 o 
   1   9  11        0.08       -0.74      0.80 o 
  -2  -7  12        0.53        0.68      0.80 o 
  -1  -7  12        4.70        8.67      1.03 o 
   0  -7  12        6.51        9.35      0.79 o 
   1  -7  12        0.05       -0.74      0.74 o 
  -3  -6  12        0.38        0.74      0.74 o 
  -2  -6  12        2.72        3.59      0.86 o 
  -1  -6  12        2.84        2.34      0.80 o 
   0  -6  12        2.61        3.18      0.56 o 
   1  -6  12        1.49        1.94      0.80 o 
   2  -6  12        8.27        6.22      1.03 o 
  -3  -5  12        9.42       11.18      1.08 o 
  -2  -5  12        0.67        1.54      0.68 o 
  -1  -5  12       11.32       11.18      1.08 o 
   0  -5  12        4.02        2.67      0.58 o 
   1  -5  12        0.67        1.48      0.74 o 
   2  -5  12        0.03        0.57      0.74 o 
  -3  -4  12        0.36        0.80      0.74 o 
  -2  -4  12        4.04        3.08      0.86 o 
  -1  -4  12       15.19       13.30      1.14 o 
   0  -4  12       18.07       15.64      0.79 o 
   1  -4  12       39.84       37.34      1.60 o 
   2  -4  12        4.76        6.33      0.97 o 
   3  -4  12        1.06        1.03      0.91 o 
  -4  -3  12        0.49       -0.17      0.80 o 
  -3  -3  12        0.47        0.57      0.63 o 
  -2  -3  12        6.81        7.47      0.86 o 
  -1  -3  12       75.85       60.98      1.89 o 
   0  -3  12        0.14        0.31      0.40 o 
   1  -3  12       24.84       23.57      1.31 o 
   2  -3  12        0.67        0.51      0.68 o 
   3  -3  12        1.06        1.31      0.80 o 
  -4  -2  12        0.10        0.97      0.74 o 
  -3  -2  12        0.06        0.63      0.74 o 
  -2  -2  12        0.16       -0.06      0.57 o 
  -1  -2  12        0.19        0.34      0.57 o 
   0  -2  12       58.59       41.92      1.11 o 
   1  -2  12       27.45       27.80      1.31 o 
   2  -2  12       17.69       17.29      1.26 o 
   3  -2  12       21.69       21.35      1.37 o 
  -4  -1  12        0.64       -0.97      0.97 o 
  -3  -1  12        3.97        3.77      0.86 o 
  -2  -1  12        2.27        1.88      0.68 o 
  -1  -1  12        0.15       -0.17      0.68 o 
   0  -1  12        6.75        6.59      0.52 o 
   1  -1  12       54.96       49.64      1.66 o 
   2  -1  12       13.41       13.12      1.08 o 
   3  -1  12       24.81       24.31      1.43 o 
   4  -1  12        0.41        0.57      0.86 o 
  -4   0  12       25.71       30.88      1.77 o 
  -3   0  12       11.04        9.81      1.08 o 
  -2   0  12        0.96        0.68      0.63 o 
  -1   0  12       13.23       13.98      1.03 o 
   0   0  12       22.51       25.21      1.06 o 
   1   0  12        9.54        7.36      0.86 o 
   2   0  12        0.17       -0.68      0.68 o 
   3   0  12       35.10       34.77      1.66 o 
   4   0  12        1.39        1.71      0.86 o 
  -3   1  12        0.95        1.48      0.80 o 
  -2   1  12       10.30       12.10      1.08 o 
  -1   1  12        6.41        3.37      0.80 o 
   0   1  12       51.35       49.17      1.17 o 
   1   1  12        0.00       -0.91      0.91 o 
   2   1  12       39.93       38.89      1.60 o 
   3   1  12        0.01        0.11      0.74 o 
   4   1  12       18.42       18.89      1.37 o 
  -3   2  12       10.72       11.18      1.14 o 
  -2   2  12        1.18        1.77      0.68 o 
  -1   2  12        1.09        2.97      0.80 o 
   0   2  12        0.02       -0.43      0.43 o 
   1   2  12      176.10      183.83      3.04 o 
   2   2  12       99.92      104.76      2.52 o 
   3   2  12       12.97       15.69      1.14 o 
   4   2  12        1.41        3.02      0.91 o 
  -3   3  12        1.83        2.28      0.86 o 
  -2   3  12        7.87        7.02      1.03 o 
  -1   3  12       14.11       15.07      1.14 o 
   0   3  12        0.08       -0.14      0.50 o 
   1   3  12       43.31       43.86      1.60 o 
   2   3  12        0.73       -0.46      0.74 o 
   3   3  12        0.76        0.46      0.74 o 
   4   3  12       10.99       13.24      1.31 o 
  -3   4  12        0.07       -0.86      0.86 o 
  -2   4  12        0.57        1.54      0.80 o 
  -1   4  12       23.83       24.94      1.43 o 
   0   4  12       34.45       31.81      1.97 o 
   1   4  12        8.44        8.44      0.97 o 
   2   4  12        0.89        0.97      0.80 o 
   3   4  12        0.01        2.11      0.63 o 
   4   4  12        1.12        0.51      0.86 o 
  -2   5  12        2.12        2.68      0.80 o 
  -1   5  12       37.21       40.14      1.77 o 
   0   5  12       28.17       32.04      1.34 o 
   1   5  12       37.29       39.80      1.66 o 
   2   5  12       21.31       20.60      1.37 o 
   3   5  12        4.33        3.99      0.97 o 
   4   5  12        1.52        1.37      0.86 o 
  -2   6  12        5.85        4.51      1.08 o 
  -1   6  12        0.24        1.88      0.74 o 
   0   6  12       60.55       62.42      3.08 o 
   1   6  12        2.25        1.94      0.80 o 
   2   6  12        2.59        3.54      0.74 o 
   3   6  12       11.35       11.30      1.14 o 
  -1   7  12       11.68       13.47      1.31 o 
   0   7  12       11.17       11.23      0.85 o 
   1   7  12        2.40        4.85      0.74 o 
   2   7  12       16.56       17.98      1.31 o 
   3   7  12        5.13        5.08      0.97 o 
   0   8  12        4.35        5.90      0.69 o 
   1   8  12        3.16        3.71      0.91 o 
   2   8  12        1.54        1.77      0.91 o 
  -1  -7  13        0.04       -0.80      0.80 o 
  -2  -6  13        0.22        1.03      0.74 o 
  -1  -6  13        0.16       -0.74      0.74 o 
   0  -6  13        0.79        1.45      0.57 o 
   1  -6  13        0.17        1.20      0.68 o 
  -3  -5  13        0.72        1.71      1.03 o 
  -2  -5  13        0.15       -0.17      0.74 o 
  -1  -5  13        0.73        0.57      0.68 o 
   0  -5  13        6.75        6.59      0.74 o 
   1  -5  13        0.72        0.57      0.74 o 
   2  -5  13        8.25       10.90      1.20 o 
  -3  -4  13        0.85        1.94      0.80 o 
  -2  -4  13        5.39        5.02      0.91 o 
  -1  -4  13        0.05       -0.63      0.63 o 
   0  -4  13       17.10       17.35      0.89 o 
   1  -4  13        5.01        3.31      0.80 o 
   2  -4  13        0.07       -0.34      0.74 o 
  -3  -3  13        7.06        6.85      1.03 o 
  -2  -3  13        0.20       -0.68      0.68 o 
  -1  -3  13       14.79       13.81      1.08 o 
   0  -3  13        0.04       -0.37      0.74 o 
   1  -3  13        2.23        2.17      0.74 o 
   2  -3  13        0.03       -0.51      0.74 o 
   3  -3  13        0.10        0.68      0.74 o 
  -3  -2  13        2.99        3.31      0.80 o 
  -2  -2  13        0.30       -0.74      0.74 o 
  -1  -2  13        8.97        7.82      0.97 o 
   0  -2  13       49.32       41.40      1.15 o 
   1  -2  13        0.87        0.97      0.68 o 
   2  -2  13        0.02        0.17      0.63 o 
   3  -2  13        1.08        1.48      0.80 o 
  -3  -1  13        0.81        1.14      0.74 o 
  -2  -1  13        8.71       10.56      1.03 o 
  -1  -1  13       66.49       56.11      1.94 o 
   0  -1  13        8.53        7.59      1.14 o 
   1  -1  13       31.88       31.86      1.48 o 
   2  -1  13        3.56        3.99      0.80 o 
   3  -1  13        2.88        3.37      0.86 o 
  -3   0  13        6.16        6.05      0.97 o 
  -2   0  13        5.81        5.53      0.80 o 
  -1   0  13       30.67       25.69      1.37 o 
   0   0  13       31.49       28.24      2.40 o 
   1   0  13        5.45        6.79      0.91 o 
   2   0  13        4.57        3.59      0.86 o 
   3   0  13        7.88        7.13      1.03 o 
  -3   1  13        5.52        4.11      1.14 o 
  -2   1  13        0.21        0.06      0.68 o 
  -1   1  13        1.31        1.71      0.63 o 
   0   1  13        0.78        1.48      1.14 o 
   1   1  13       55.86       56.32      1.89 o 
   2   1  13        1.55        2.28      0.74 o 
   3   1  13        5.21        5.02      0.97 o 
   4   1  13        4.16        5.48      1.08 o 
  -3   2  13       19.21       25.45      1.60 o 
  -2   2  13       10.73       12.38      1.20 o 
  -1   2  13       19.03       17.06      1.20 o 
   0   2  13        0.00       -0.23      0.63 o 
   1   2  13       25.28       26.09      1.37 o 
   2   2  13        1.65        2.05      0.68 o 
   3   2  13       17.35       19.00      1.43 o 
   4   2  13        0.37       -0.86      0.86 o 
  -2   3  13        1.29        1.54      0.74 o 
  -1   3  13        4.88        4.79      0.80 o 
   0   3  13       93.60       96.64      4.46 o 
   1   3  13       10.00        9.02      1.14 o 
   2   3  13        2.56        1.60      0.74 o 
   3   3  13        0.02        0.40      0.68 o 
   4   3  13       13.24       12.67      1.37 o 
  -2   4  13        1.56        1.83      0.74 o 
  -1   4  13        0.29       -0.80      0.80 o 
   0   4  13        8.54        9.94      0.77 o 
   1   4  13       66.74       74.44      2.29 o 
   2   4  13       30.85       32.20      1.66 o 
   3   4  13       10.73       12.90      1.26 o 
  -2   5  13        3.63        3.31      0.97 o 
  -1   5  13        1.76        1.60      0.80 o 
   0   5  13        0.07       -0.58      0.58 o 
   1   5  13       11.92       11.13      1.20 o 
   2   5  13        3.79        5.13      0.91 o 
   3   5  13        0.40       -0.17      0.86 o 
  -1   6  13       10.16       10.44      1.26 o 
   0   6  13        5.71        4.51      0.77 o 
   1   6  13        1.90        2.40      0.86 o 
   2   6  13        0.07       -0.57      0.91 o 
   3   6  13        2.56        2.17      1.03 o 
   0   7  13        0.14        0.07      1.17 o 
   1   7  13        0.58       -0.11      0.80 o 
   2   7  13        0.59        0.17      0.91 o 
  -2  -5  14        0.04       -0.23      0.74 o 
  -1  -5  14        4.64        5.19      0.97 o 
   0  -5  14        0.47        0.40      0.54 o 
   1  -5  14        0.01        0.11      0.80 o 
  -2  -4  14        1.27        1.71      0.86 o 
  -1  -4  14        0.80        1.37      0.80 o 
   0  -4  14        1.61        1.33      0.58 o 
   1  -4  14        2.86        6.10      0.91 o 
   2  -4  14        0.01       -0.17      0.80 o 
  -3  -3  14        5.28        8.10      1.08 o 
  -2  -3  14        0.04       -0.11      0.80 o 
  -1  -3  14        0.00        0.46      0.68 o 
   0  -3  14        6.64        6.07      0.64 o 
   1  -3  14        2.56        2.74      0.74 o 
   2  -3  14        6.62        7.65      0.97 o 
  -3  -2  14        3.93        5.53      1.08 o 
  -2  -2  14        4.21        3.37      0.86 o 
  -1  -2  14       16.18       12.10      1.08 o 
   0  -2  14        6.30        5.74      0.61 o 
   1  -2  14        5.10        6.90      0.91 o 
   2  -2  14        0.54        0.40      0.68 o 
  -3  -1  14        1.68        1.71      0.80 o 
  -2  -1  14        5.92        6.16      0.86 o 
  -1  -1  14        0.48       -0.51      0.80 o 
   0  -1  14        0.31        0.79      0.42 o 
   1  -1  14        0.06       -0.34      0.74 o 
   2  -1  14        0.19        0.00      0.74 o 
   3  -1  14        2.92        3.19      0.86 o 
  -3   0  14        0.39        1.08      0.80 o 
  -2   0  14        1.74        1.03      0.74 o 
  -1   0  14        0.23       -0.80      0.80 o 
   0   0  14        8.68        7.42      0.65 o 
   1   0  14       36.48       31.40      1.60 o 
   2   0  14       11.63       13.98      1.08 o 
   3   0  14        1.37        2.11      0.74 o 
  -2   1  14        3.62        2.68      0.97 o 
  -1   1  14       11.63       11.47      1.14 o 
   0   1  14        5.86        8.61      0.60 o 
   1   1  14       11.20       13.30      1.20 o 
   2   1  14       20.96       25.74      1.48 o 
   3   1  14        4.58        4.28      0.91 o 
  -2   2  14        4.56        7.13      0.97 o 
  -1   2  14       20.24       20.26      1.37 o 
   0   2  14        0.04       -0.71      0.71 o 
   1   2  14        1.01        0.29      0.74 o 
   2   2  14        3.08        4.39      0.86 o 
   3   2  14        1.19        4.45      0.80 o 
  -2   3  14        1.29        0.86      0.91 o 
  -1   3  14        0.72        0.34      0.68 o 
   0   3  14       15.07       15.56      0.80 o 
   1   3  14        2.72        2.68      0.74 o 
   2   3  14        0.43       -0.74      0.74 o 
   3   3  14        0.70        0.06      0.80 o 
  -1   4  14       10.69       12.55      1.20 o 
   0   4  14        0.74        0.61      0.54 o 
   1   4  14       21.00       21.74      1.43 o 
   2   4  14       14.04       15.58      1.37 o 
   3   4  14       14.01       16.55      1.31 o 
  -1   5  14        2.13        2.91      0.97 o 
   0   5  14       32.69       30.98      1.17 o 
   1   5  14       15.21       12.33      1.26 o 
   2   5  14        2.19        2.22      0.91 o 
   0   6  14        6.57        8.55      0.85 o 
   1   6  14       13.56       12.95      1.31 o 
   2   6  14        7.71        7.30      1.14 o 
  -1  -4  15        1.66        2.40      0.80 o 
   0  -4  15        0.05        0.88      0.63 o 
  -2  -3  15        7.21       10.44      1.20 o 
  -1  -3  15        6.03        7.30      0.91 o 
   0  -3  15        0.16       -0.46      0.54 o 
   1  -3  15        2.62        3.14      0.97 o 
  -2  -2  15        5.60        7.99      1.14 o 
  -1  -2  15        2.29        2.57      0.86 o 
   0  -2  15        0.11        0.11      0.74 o 
   1  -2  15        1.98        1.83      0.86 o 
   2  -2  15        2.71        4.68      0.91 o 
  -2  -1  15        0.31        0.06      0.86 o 
  -1  -1  15        4.73        8.27      0.97 o 
   0  -1  15        3.09        2.82      0.86 o 
   1  -1  15        0.66        0.06      0.74 o 
   2  -1  15        0.16        0.29      0.74 o 
  -2   0  15        0.56        0.74      0.68 o 
  -1   0  15       19.64       19.57      1.37 o 
   0   0  15        0.37       -0.12      0.52 o 
   1   0  15        0.39       -0.51      0.91 o 
   2   0  15        2.62        3.65      0.80 o 
  -2   1  15        3.57        3.42      0.86 o 
  -1   1  15        0.95        1.71      0.74 o 
   0   1  15        1.77        1.27      0.54 o 
   1   1  15        0.24        0.29      0.74 o 
   2   1  15        0.75        1.14      0.80 o 
  -2   2  15        6.49        7.30      1.20 o 
  -1   2  15        0.04        0.97      0.74 o 
   0   2  15        0.28        0.14      0.54 o 
   1   2  15        7.06        5.59      0.97 o 
   2   2  15        5.11        5.25      0.91 o 
  -1   3  15        1.21        1.60      0.74 o 
   0   3  15        0.02        0.36      0.50 o 
   1   3  15        0.29       -0.06      0.80 o 
   2   3  15       13.53       14.27      1.31 o 
  -1   4  15        0.01       -0.51      0.86 o 
   0   4  15        1.89        1.30      0.62 o 
   1   4  15        1.24        1.20      0.80 o 
   2   4  15       11.90       14.15      1.37 o 
   0   5  15        4.02        2.91      0.66 o 
   1   5  15        7.84        9.24      1.14 o 
  -1  -2  16        0.00       -0.80      0.80 o 
   0  -2  16        2.12        3.54      0.65 o 
  -1  -1  16        1.25        1.65      0.74 o 
   0  -1  16       12.56       14.89      0.88 o 
   1  -1  16        0.35        0.11      0.80 o 
  -1   0  16        4.37        6.79      1.03 o 
   0   0  16        1.43        2.05      1.23 o 
   1   0  16        2.28        3.31      1.03 o 
  -1   1  16        0.05        1.26      0.74 o 
   0   1  16        1.62        2.68      1.65 o 
   1   1  16        0.06        0.00      0.74 o 
   0   2  16        0.81        0.38      0.86 o 
   1   2  16        0.29       -0.80      0.80 o 
   0   3  16        0.06       -0.17      0.52 o 
   1   3  16        3.51        2.34      0.97 o 
                                                 
